# Supplementary material for: EGFR-mediated local invasiveness and response to Cetuximab in head and neck cancer
Source: Mol Cancer. 2025 Mar 22;24:94. doi: 10.1186/s12943-025-02290-1 (PMC11929204; doi:10.1186/s12943-025-02290-1)
Supplement: Supplementary file 5 — Supplementary Material 5. [file 12943_2025_2290_MOESM5_ESM.xlsx]

## Sheet: LE genes_Hallmarks_MSigDB
Hallmarks "Leading edge subset"
1 "Tnfa Signaling Via Nfkb" "INHBA SERPINB2 IL1A IL1B TNC HBEGF PLAUR PHLDA2 SPHK1 TUBB2A LDLR AREG CDKN1A FOSL1 TNFAIP3 MXD1 F3 KLF6 SERPINE1 IER3 SERPINB8 CD44 LIF SGK1 PHLDA1 YRDC PTGS2 DUSP4"
2 "Interferon Gamma Response" "XAF1 IFIT1 CD74 IFI44L DHX58 IFIT3 CFB BST2 C1S IRF9 VAMP5 MX1 SSPN GBP4 OAS2"
3 "Mtorc1 Signaling" "BHLHE40 WARS1 PNP LDLR CDKN1A SCD SQLE IDI1 HMGCS1 LDHA PLK1 RRM2 EBP GBE1 CDC25A DHCR7 ENO1 ALDOA RDH11 AURKA CYP51A1 GAPDH MLLT11 POLR3G INSIG1 FADS1 HPRT1 PPA1 HMGCR ACLY DDX39A PPIA GSK3B CYB5B PSMD14 PSMD12 HSPA5 MTHFD2 ACTR3 ELOVL5 TXNRD1 NUP205 HSPD1 SDF2L1 PITPNB UCHL5 HSP90B1 ATP6V1D IMMT FADS2 TOMM40 TUBG1 HSPA9 GOT1 BUB1 ETF1 CCT6A PSMC4 GLA ARPC5L STARD4 PSMC6 PS…
4 "E2f Targets" "ESPL1 CDKN1A BUB1B SPAG5 MELK CENPE CDCA8 PLK1 CCNE1 RRM2 JPT1 HUS1 DIAPH3 HMMR CTPS1 DEPDC1 PTTG1 CDC20 CDC25A NME1 DLGAP5 AURKA SPC25 KIF4A ORC6 BIRC5 KPNA2 UBE2S MKI67 CIT NOP56 MAD2L1 HMGA1 AURKB KIF2C CDKN3 SPC24 ATAD2 DDX39A CDK1 DONSON PAICS TUBB MTHFD2 TRIP13 PLK4 ANP32E KIF18B RAN DSCC1 NOLC1 SNRPB SRSF2 TOP2A H2AX CHEK1 EZH2 CKS2 HELLS RFC3 SMC4 LYAR PRPS1 UBE2T AK2 TUB…
5 "Myc Targets V1" "LDHA ODC1 CTPS1 CDC20 NME1 KPNA2 HPRT1 VDAC1 NOP56 MAD2L1 YWHAQ PPIA PSMD14 CCT2 SNRPA PSMD1 SNRPD1 DHX15 DDX21 PSMA1 RAN EIF4G2 CDC45 CCT5 NOLC1 VBP1 SRSF2 NPM1 RSL1D1 GLO1 HSPD1 PSMB2 CCNA2 PSMB3 CSTF2 SRSF3 ABCE1 TXNL4A PSMD3 ACP1 SLC25A3 PWP1 SYNCRIP ETF1 HSP90AB1 PSMC4 NOP16 SSB EIF4E CCT3 HNRNPC PSMC6 AIMP2 PCNA PA2G4 PSMA4 CCT7 VDAC3 HNRNPA1 SRPK1 HSPE1 SRM EIF3J SERBP1…
6 "G2m Checkpoint" "ESPL1 MT2A POLQ SQLE ODC1 CENPE PLK1 SAP30 JPT1 HUS1 KNL1 HMMR PTTG1 CDC20 CDC25A AURKA HSPA8 CDC6 MAP3K20 KIF4A ORC6 NUSAP1 BIRC5 KPNA2 UBE2S UBE2C MKI67 TPX2 NDC80 STIL TROAP TTK MAD2L1 HMGA1 AURKB KIF2C CDKN3 DDX39A KIF11 AMD1 CDK1 PBK PLK4 TRAIP SNRPD1 INCENP CDC45 NOLC1 FBXO5 TOP2A H2AX CHEK1 EZH2 CCNA2 CKS2 CENPF SMC4 NCL CENPA PRC1 TGFB1 MYBL2 LMNB1 BUB1 CCNB2 KIF20B DT…
7 "Interferon Alpha Response" "CD74 IFI44L IFITM1 DHX58 IFIT3 IFIT2 CSF1 LAMP3 BST2 C1S DDX60 IRF9 MX1 TAP1 TDRD7"
8 "Epithelial Mesenchymal Transition" "INHBA LGALS1 ECM1 MMP1 FOXC2 TNC PLAUR PTHLH DPYSL3 LAMC2 AREG CXCL8 TNFAIP3 LAMA3 ITGA5 ITGA2 GLIPR1 SERPINE1 CD44 PVR FZD8 ITGB1 SCG2"
9 "Kras Signaling Up" "INHBA MMP10 IL1B TMEM158 HBEGF PLAUR LAT2 ETS1 PLEK2 TNFAIP3 EREG SOX9 ITGA2 AKAP12 LIF DUSP6 ETV5 SPRY2"
10 "Mitotic Spindle" "CDC42EP2 CCDC88A DOCK4 ESPL1 KIF3C ANLN CENPE PLK1 FLNA FSCN1 ECT2 DLGAP5 AURKA ARHGAP29 KIF4A NUSAP1 BIRC5 PIF1 TPX2 NDC80 TTK KIF2C KIF11 PLEKHG2 CDK1 PXN FLNB ARHGDIA INCENP MYH9 EPB41L2 FBXO5 TOP2A MYO1E CENPF SMC4 FGD6 PRC1 LMNB1 BUB1 MID1 CCNB2 KIF20B KIF23 BRCA2 NEK2"
11 "Kras Signaling Dn" "MAST3 TCF7L1 CAMK1D NR6A1 COQ8A THRB PDK2 THNSL2 LFNG IFNG FGFR3 IDUA PLAG1 SYNPO SELENOP KRT15 SLC29A3 BMPR1B GPRC5C KRT13 ZNF112 KRT4 ATP6V1B1"
12 "Androgen Response" "NKX3-1 ELL2 SCD IDI1 HMGCS1 KRT8 AKAP12 INSIG1 FADS1 CENPN GNAI3 HMGCR SGK1 ELOVL5 SMS UAP1 SLC38A2 TSC22D1 ADAMTS1 FKBP5"
13 "Myc Targets V2" "PLK1 NOP56 PLK4 BYSL NOLC1 SLC19A1 NPM1 HSPD1 NOP2 PPRC1 NDUFAF4 WDR43 NOP16 AIMP2 PA2G4 HSPE1 SRM PPAN MRTO4 NIP7 RRP12 IPO4 PES1 MCM4 RABEPK TCOF1 IMP4 WDR74 GNL3 CBX3 TBRG4 PUS1 NOC4L DDX18"
14 "Allograft Rejection" "CD74 CSF1 FYB1"
15 "Apical Junction" "MSN CALB2 LAMC2 LAMA3 COL17A1 CD274 ITGA2 FSCN1 MAP3K20 MVD ACTB CAP1 ITGB4 INSIG1 ITGA3 LAMB3 CD99 ITGB1 RAC2 PFN1 NF2 MYH9 EPB41L2 YWHAH SDC3 TUBG1 ZYX"
16 "Unfolded Protein Response" "TUBB2A YWHAZ NOP56 HSPA5 MTHFD2 NOLC1 EIF4EBP1 H2AX NPM1 HSP90B1 NOP14 HYOU1 HSPA9 EIF4E EXOSC9 FUS EIF4A1 CKS1B EXOSC4 EIF4G1 ATF4 DKC1 EIF2S1 SPCS3 KIF5B SHC1 SRPRA SRPRB DDX10"

## Sheet: GSEA_FaDu_Hallmarks
	ID	Description	setSize	enrichmentScore	NES	pvalue	p.adjust	qvalues	rank	core_enrichment
E2f Targets	E2f Targets	E2f Targets	200	0.735030148925308	351421181184879	1e-10	1e-09	54736.8	1974	AURKB/CDC20/BIRC5/RRM2/MYBL2/CDCA8/MKI67/DLGAP5/PLK1/SPC25/KIF4A/DSCC1/BUB1B/ORC6/KIF18B/DIAPH3/HMGA1/AURKA/TOP2A/PTTG1/KIF2C/DEPDC1/RAD51AP1/CDKN1A/GINS3/CDKN3/TCF19/PLK4/CENPE/CCNB2/TK1/LYAR/SPC24/ASF1B/CDK1/CDCA3/HMMR/CIT/SPAG5/CDC25A/TRIP13/PSMC3IP/MAD2L1/MELK/CENPM/RFC3/MCM5/CKS2/BRCA1/BRCA2/CCNE1/ESPL1/CTPS1/MCM7/MCM4/UBE2T/CHEK1/DNMT1/POLA2/KPNA2/RFC2/NOLC1/NME1/LMNB1/TUBB/POLE/GINS4/HMGB2…
G2m Checkpoint	G2m Checkpoint	G2m Checkpoint	197	0.714448492830695	337621180276881	1e-10	1e-09	54736.8	1674	AURKB/CDC6/CDC20/PBK/ODC1/BIRC5/MYBL2/MKI67/CCNA2/PLK1/KIF23/KIF4A/UBE2C/NEK2/TROAP/MT2A/KIF15/BUB1/PRC1/ORC6/CENPA/TTK/HMGA1/AURKA/GINS2/TOP2A/PTTG1/KIF2C/KNL1/TRAIP/CDKN3/PLK4/CDC45/CENPE/POLQ/CCNB2/EXO1/CDK1/RAD54L/TGFB1/HMMR/CDC25A/CENPF/MAD2L1/NUSAP1/KIF11/CHAF1A/MCM5/CKS2/TPX2/BRCA2/ESPL1/CHEK1/E2F1/CCNF/POLA2/KPNA2/STIL/INCENP/NOLC1/DBF4/LMNB1/NDC80/POLE/ODF2/UBE2S/CKS1B/MCM2/DKC1/RACGAP1/…
Myc Targets V1	Myc Targets V1	Myc Targets V1	199	0.688389054248623	328711066394992	1e-10	1e-09	54736.8	2936	CDC20/ODC1/CCNA2/TYMS/CDC45/MAD2L1/MCM5/CTPS1/MCM7/MCM4/KPNA2/NOLC1/NME1/SNRPA/NOP16/RANBP1/NOP56/MCM2/CSTF2/MCM6/CCT5/SNRPD1/RFC4/HSPD1/SRM/DDX21/PA2G4/PCNA/RRP9/RAN/CCT2/PPM1G/POLE3/TCP1/SNRPG/HSP90AB1/H2AZ1/ABCE1/POLD2/NPM1/RUVBL2/GNL3/PSMA7/RRM1/RSL1D1/EIF3D/KPNB1/EIF3J/PSMD1/PSMD14/USP1/UBA2/PRDX4/SNRPA1/C1QBP/PWP1/EIF2S2/YWHAQ/ILF2/RNPS1/EIF3B/GSPT1/PPIA/CDK2/ACP1/CCT4/EIF4E/TUFM/TXNL4A/CCT…
Myc Targets V2	Myc Targets V2	Myc Targets V2	57	0.745949726064048	285819226074612	1e-10	1e-09	54736.8	2444	PLK1/PLK4/MCM5/TCOF1/MCM4/NOLC1/NOP16/IPO4/NOP56/MRTO4/HSPD1/RRP12/SRM/PA2G4/RRP9/WDR43/RABEPK/HK2/NIP7/PUS1/DCTPP1/BYSL/NOP2/PRMT3/IMP4/PPRC1/TBRG4/RCL1/NPM1/UTP20/TMEM97/GNL3/NDUFAF4/MYBBP1A/WDR74/NOC4L/PES1/DDX18/SLC19A1/GRWD1/MPHOSPH10/CBX3/AIMP2/HSPE1/PHB/PPAN/FARSA
Mitotic Spindle	Mitotic Spindle	Mitotic Spindle	196	0.490052073701663	230204745536853	1e-10	1e-09	54736.8	1506	BIRC5/DLGAP5/PLK1/KIF23/KIF4A/NEK2/ANLN/KIF15/BUB1/PRC1/TTK/AURKA/TOP2A/KIF2C/CENPE/CCNB2/CDK1/FSCN1/CENPF/NUSAP1/PIF1/KIF11/TPX2/BRCA2/ESPL1/DOCK4/ARHGAP29/INCENP/LMNB1/NDC80/FLNB/KIF3C/CDC42EP2/RACGAP1/ECT2/SAC3D1/EPB41L2/KNTC1/TUBA4A/FGD6/PXN/KIF20B/FBXO5/NET1/MYH9/ARHGDIA/CCDC88A/SMC1A/SMC4/BCAR1/PLEKHG2/MID1/SASS6/MYO1E/FLNA/CDC42EP1/TUBGCP2
Kras Signaling Dn	Kras Signaling Dn	Kras Signaling Dn	71	-0.711457596023656	-219334045394005	72489	604075	330651	1959	COQ8A/PLAG1/MAST3/NR6A1/CELSR2/PTPRJ/DLK2/SLC29A3/CAMK1D/BMPR1B/RYR1/SLC16A7/CPEB3/SNN/TCF7L1/GAMT/BTG2/SHOX2/CLSTN3/ZNF112/EDN1/IDUA/MX1/PDK2/LFNG/THNSL2/KRT5/UPK3B/THRB/FGGY/KRT15/C5/TGM1/SYNPO/FGFR3/GPRC5C/TGFB2/IFI44L/EDN2/KRT13/CLDN16/SELENOP/ATP6V1B1/KRT4/IFNG
Mtorc1 Signaling	Mtorc1 Signaling	Mtorc1 Signaling	192	0.443667238528473	211525655353728	1776.77	1.26912e+06	694678	2964	STC1/RRM2/PLK1/BUB1/AURKA/CDKN1A/CDC25A/POLR3G/GLA/PNP/MCM4/CCNF/LDLR/MCM2/TUBG1/ELOVL6/HSPD1/DAPP1/DDX39A/TUBA4A/RRP9/TRIB3/ARPC5L/EBP/HK2/TOMM40/CCT6A/WARS1/HMGCS1/SQLE/NFKBIB/ACLY/DHCR7/PNO1/PSMD12/CYP51A1/INSIG1/PSMD13/MTHFD2/UCHL5/SDF2L1/ALDOA/TMEM97/HSPA5/PSMD14/TES/IMMT/SLC7A11/CACYBP/EIF2S2/ATP6V1D/ENO1/PDAP1/PPIA/MAP2K3/SHMT2/ETF1/PSMC4/RDH11/PSMC6/HSPA4/PSME3/GOT1/PSMB5/ACTR3/FADS2/PSAT…
Epithelial Mesenchymal Transition	Epithelial Mesenchymal Transition	Epithelial Mesenchymal Transition	128	0.45410406936403	20024275240225	3.82811e+07	2.39257e+08	1.30961e+08	656	MMP1/INHBA/VEGFC/ADAM12/LAMC2/FOXC2/SERPINE2/ECM1/LGALS1/ITGA2/SERPINE1/PLAUR/SPOCK1/CD44/DPYSL3/TNC/GLIPR1/TIMP1/LAMA3/TGFB1/AREG/FZD8/FN1/PTHLH/TNFAIP3/MCM7/PLOD3/PCOLCE2/TNFRSF12A/TFPI2/MSX1/ITGB1/ITGA5/TPM4/COL12A1/PVR/COL4A2/COL4A1/CXCL8/CRLF1/SCG2
Dna Repair	Dna Repair	Dna Repair	142	0.390518673255697	175794798948714	1.45715e+09	8.09527e+09	4.4311e+09	3512	GSDME/TYMS/ZWINT/FEN1/RFC3/PNP/POLA2/RFC2/NME1/RFC5/RFC4/SAC3D1/PCNA/ALYREF/ADRM1/LIG1/SSRP1/POLE4/PRIM1/POLA1/BRF2/CLP1/VPS37B/SNAPC4/CANT1/POLR1C/COX17/ELOA/STX3/IMPDH2/POLR2C/SF3A3/POLR2F/POLR2I/ERCC1/POLD1/SEC61A1/RPA2/POLD3/RAE1/GTF2F1/BCAP31/NELFCD/HPRT1/TARBP2/GTF2A2/ITPA/DUT/DGCR8/GTF2H3/ERCC3/TAF9/SUPT5H/DAD1/POLR1H/POM121/ELL/NUDT9/ADA/DGUOK/RPA3/TAF13/POLR3C/POLR2H/ERCC8/RALA/POLR2K/RN…
Interferon Gamma Response	Interferon Gamma Response	Interferon Gamma Response	151	-0.517699655987057	-173849189595088	1.71721e+09	8.58606e+09	4.69974e+09	1398	B2M/PSMB8/PSMB10/IRF9/HERC6/MVP/HLA-B/IRF1/TRAFD1/VAMP5/DHX58/MARCHF1/IFI35/IFIT3/TXNIP/IRF5/CASP1/AUTS2/IFIT1/TNFAIP2/PSMB9/IFITM2/MX1/BANK1/APOL6/HLA-DMA/BST2/C1S/UBE2L6/SSPN/GBP4/SAMD9L/ST8SIA4/IL15/CD74/OAS2/TNFSF10/SECTM1/XAF1/IFI44L/CFH/CFB/C1R
Interferon Alpha Response	Interferon Alpha Response	Interferon Alpha Response	84	-0.597212295694724	-18701386815544	3.01802e+09	0.000137182750160891	7.50895e+09	1398	TENT5A/DDX60/IFITM1/MOV10/STAT2/TDRD7/IRF2/IFIT2/SAMD9/TAP1/PSME1/PARP14/B2M/PSMB8/IRF9/PARP9/HERC6/IRF1/TRAFD1/DHX58/IFI35/IFIT3/TXNIP/CASP1/PSMB9/IFITM2/MX1/CSF1/UBA7/OAS1/LAMP3/BST2/C1S/UBE2L6/GBP4/SELL/SAMD9L/IL15/CD74/IFI44L/GBP2
Spermatogenesis	Spermatogenesis	Spermatogenesis	62	0.506140955060355	194586314834611	6.7393e+09	0.000259492196035182	0.000142037833619258	1530	CCNA1/NEK2/BUB1/TTK/AURKA/NCAPH/KIF2C/CDKN3/CCNB2/CDK1/DBF4/RFC4/LPIN1/EZH2/HSPA4L/NF2/PRKAR2A/PARP2
Tnfa Signaling Via Nfkb	Tnfa Signaling Via Nfkb	Tnfa Signaling Via Nfkb	169	0.358682942017461	162902077317386	6.7468e+09	0.000259492196035182	0.000142037833619258	532	SERPINB2/INHBA/PTGS2/HBEGF/SERPINB8/SPHK1/FOSL1/PHLDA1/SERPINE1/PLAUR/F3/LIF/CD44/CDKN1A/TNC/TUBB2A/SGK1/PHLDA2/AREG/IL1A/KLF6/IER3/DUSP4/YRDC/TNFAIP3/IL1B/LDLR/MXD1
Unfolded Protein Response	Unfolded Protein Response	Unfolded Protein Response	109	0.39171957209426	170494600285721	0.000156780707860905	0.000559931099503232	0.000306488601833348	3122	TUBB2A/NOLC1/CKS1B/NOP56/DKC1/RRP9/H2AX/SHC1/HYOU1/TARS1/EXOSC9/MTHFD2/NPM1/YWHAZ/HSPA5/LSM4/EXOSC4/PDIA5/NOP14/EXOSC10/EIF4E/SRPRB/IARS1/ATF4/EXOSC2/GEMIN4/PSAT1/HSPA9/EIF2S1/HSP90B1/DDX10/PREB/EIF4G1/KIF5B/SDAD1/EIF4A1/FKBP14/FUS/SPCS3/YIF1A/NHP2/KHSRP/CXXC1/SRPRA/EIF4EBP1/POP4
Kras Signaling Up	Kras Signaling Up	Kras Signaling Up	121	0.369754933990601	162701388926837	0.000440586971237763	0.00146862323745921	0.000803877982609252	401	INHBA/AKAP12/PTGS2/ETV4/DUSP6/PLEK2/HBEGF/SPRY2/ETS1/ITGA2/PLAUR/LIF/SOX9/LCP1/ETV5/TMEM158/PRDM1/LAT2/EREG/ETV1/MMP10/ADAM8/YRDC/TNFAIP3/IL1B
Allograft Rejection	Allograft Rejection	Allograft Rejection	100	-0.515386263538974	-164571133394496	0.000701636516255662	0.00219261411329895	0.00120016772517416	469	TLR3/CSF1/HLA-DMA/MAP4K1/ST8SIA4/CTSS/FYB1/IL15/CD74/TGFB2/LTB/INHBB/GBP2/IL2RA/IFNG
Bile Acid Metabolism	Bile Acid Metabolism	Bile Acid Metabolism	64	-0.564720891763699	-171677964538297	0.000939886829208818	0.00276437302708476	0.00151313049903587	1897	IDH2/HSD3B7/PEX7/NUDT12/PEX11G/ABCA3/MLYCD/PEX11A/ABCA5/IDH1/CAT/ABCA2/RXRA/ACSL1/PEX6/GSTK1/ATXN1/SLC27A2/SLCO1A2/PHYH/CROT/EFHC1/ACSL5/PAOX/AR
Notch Signaling	Notch Signaling	Notch Signaling	27	-0.675145813094484	-175650048290594	0.00184762176264556	0.00513228267401545	0.00280924946367162	1755	HES1/FZD7/FZD1/FZD5/ARRB1/DTX4/NOTCH1/NOTCH3/DLL1/LFNG/MAML2
Estrogen Response Early	Estrogen Response Early	Estrogen Response Early	171	-0.441184389519671	-149327116594393	0.00371925441008022	0.00978751160547428	0.00535737477352276	2360	RARA/ARL3/SLC22A5/SLC2A1/IGF1R/AMFR/KLK10/SYBU/CISH/KLF10/ABLIM1/FOXC1/TSKU/DHRS3/FAM102A/HES1/CELSR2/FOS/MYB/OVOL2/SVIL/ABCA3/PEX11A/FRK/EGR3/CELSR1/TGM2/KRT19/BLVRB/MINDY1/DEPTOR/RETREG1/SYNGR1/SLC27A2/RPS6KA2/RAPGEFL1/ADD3/RHOBTB3/AQP3/NAV2/CBFA2T3/ALDH3B1/KRT15/LRIG1/ELF3/TTC39A/PTGES/ABAT/SCNN1A/SLC1A4/TJP3/ANXA9/MLPH/MUC1/AR/INHBB/KRT13/MPPED2/CLIC3/PAPSS2
Xenobiotic Metabolism	Xenobiotic Metabolism	Xenobiotic Metabolism	132	-0.447547970007106	-148278523967182	0.00730485259502235	0.0173925061786246	0.00952010864514191	2196	TKFC/ACOX1/CSAD/BPHL/ECH1/DHRS1/ENPEP/DDAH2/GSTM4/ETFDH/RAP1GAP/SLC46A3/PROS1/ID2/PSMB10/IDH1/CAT/BLVRB/LPIN2/CYP2S1/GAD1/CA2/IL1R1/GABARAPL1/MAN1A1/NINJ1/AKR1C3/NDRG2/FBLN1/GCNT2/CROT/ESR1/PTGES/MPP2/EPHX1/CYP2E1/TGFB2/ALDH3A1/CFB/PAPSS2/CYP1A1
Oxidative Phosphorylation	Oxidative Phosphorylation	Oxidative Phosphorylation	197	0.28494736533807	134655285535083	0.00724770931193718	0.0173925061786246	0.00952010864514191	3964	GRPEL1/TIMM17A/SDHA/MRPL15/TIMM10/IMMT/TIMM50/ATP6V1D/ISCA1/MPC1/MRPS12/CYCS/NDUFS6/NDUFA9/NDUFS4/COX17/NDUFAB1/VDAC1/FH/HSPA9/CYC1/UQCRH/SLC25A5/POLR2F/SLC25A3/TOMM70/NDUFA6/SDHB/MRPS15/DLAT/FXN/BAX/ATP5MC1/IDH3A/HSD17B10/CS/COX8A/VDAC3/MDH2/ATP5MC3/GOT2/VDAC2/DLST/ATP5F1B/COX10/NDUFS3/COX5A/MRPS11/TOMM22/PDHA1/ALAS1/HCCS/PHB2/LDHB/MRPL35/COX7B/ATP5PB/LRPPRC/LDHA/MRPL11/ATP5PO/NDUFB8/UQCRQ/OPA1/…
Androgen Response	Androgen Response	Androgen Response	86	0.33822691138009	13917672462507	0.01569978634826	0.0356813326096818	0.0195308346916153	3030	AKAP12/ADAMTS1/CENPN/SGK1/ELL2/FKBP5/UAP1/RRP12/PA2G4/SMS/ADRM1/HMGCS1/PTK2B/INSIG1/NKX3-1/ACTN1/CCND1/TSC22D1/CCND3/XRCC5/KRT8/GNAI3/CDK6/IDI1/ELOVL5/HMGCR/PDLIM5/SPCS3/SRP19/FADS1/XRCC6/UBE2I/UBE2J1/SCD/SLC38A2/PMEPA1/SEC24D
Apical Junction	Apical Junction	Apical Junction	139	0.2875196375304	128683724467726	0.0217881846207002	0.0473656187406527	0.025926443942252	1855	CALB2/LAMC2/ITGA2/LAMA3/FSCN1/CD274/LIMA1/ITGB1/ITGA3/CNTN1/TUBG1/YWHAH/EPB41L2/MSN/RAC2/SHC1/CAP1/PFN1/SLIT2/MAP3K20/INSIG1/MYH9/ACTB/ITGB4/COL17A1/VASP/PPP2R2C/ACTN1/MAPK11/NF2/IRS1/WNK4/SDC3/MVD/LAMB3/CNN2/ZYX/CDK8/CD99/CLDN7/VAV2

## Sheet: GSEA_Kyse30_Hallmarks
	ID	Description	setSize	enrichmentScore	NES	pvalue	p.adjust	qvalues	rank	core_enrichment
Tnfa Signaling Via Nfkb	Tnfa Signaling Via Nfkb	Tnfa Signaling Via Nfkb	169	0.695842006214342	284499009793447	1e-10	71428.6	30075.2	1756	INHBA/IL23A/CCL5/SERPINB2/IL1A/CXCL2/IL1B/IL7R/OLR1/TRAF1/CXCL1/TNC/HBEGF/PLAUR/IFIT2/PHLDA2/CXCL3/BHLHE40/SPHK1/CSF1/DDX58/BMP2/TUBB2A/LDLR/AREG/CDKN1A/GCH1/CCN1/FOSL1/TNFAIP3/PLAU/IL15RA/MXD1/NR4A1/JAG1/RELB/GADD45A/SOCS3/RIPK2/TNFSF9/F3/CD83/IFIH1/KLF6/KLF2/SERPINE1/NFKB2/EGR3/IER3/SLC2A6/TAP1/IL18/BTG3/SERPINB8/CD44/ATF3/TRIB1/NFKBIA/EDN1/NR4A2/RHOB/FJX1/TNFAIP8/BIRC3/PTGER4/NR4A3/LIF/CCNL1/I…
Inflammatory Response	Inflammatory Response	Inflammatory Response	109	0.640841801717931	246580530398343	1e-10	71428.6	30075.2	1101	INHBA/CCL5/IL1A/IL1B/IL7R/OLR1/IFITM1/HBEGF/PLAUR/SPHK1/CSF1/LAMP3/PTAFR/LDLR/DCBLD2/CDKN1A/GCH1/BST2/CXCL8/IL15RA/EREG/MXD1/ITGA5/TNFSF15/RIPK2/TNFSF9/EMP3/F3/KLF6/OSMR/LPAR1/SERPINE1/GNA15/IL18/NFKBIA/EDN1/PVR/PTGER4/LIF/AXL/HIF1A/GNAI3/IFNGR2/MYC
Interferon Gamma Response	Interferon Gamma Response	Interferon Gamma Response	150	0.615249501762197	245891001798595	1e-10	71428.6	30075.2	1950	XAF1/IFIT1/IDO1/CCL5/ISG20/CD74/IFI44L/FAS/IFI27/OASL/DHX58/IFIT3/MT2A/IFIT2/CFB/USP18/DDX58/WARS1/PNP/CDKN1A/GCH1/BST2/TNFAIP3/IL15RA/CD274/C1S/UPP1/DDX60/IRF9/SOCS3/RIPK2/ST3GAL5/IFIH1/ISG15/VAMP5/IFI44/MX1/TAP1/OAS3/STAT1/SOCS1/NFKBIA/SSPN/TDRD7/HIF1A/PML/PNPT1/LY6E/MTHFD2/BTG1/TRIM25/GBP4/NFKB1/PTGS2/PELI1/PSMB2/HLA-A/NLRC5/OAS2/SP110/PFKP/NAMPT
Mtorc1 Signaling	Mtorc1 Signaling	Mtorc1 Signaling	192	0.581698443472521	241795876239728	1e-10	71428.6	30075.2	2341	PLOD2/EGLN3/BHLHE40/VLDLR/WARS1/PNP/LDLR/CDKN1A/SCD/SQLE/IDI1/GLRX/AK4/HMGCS1/LDHA/PLK1/PGK1/RRM2/PDK1/EBP/GBE1/CDC25A/DHCR7/ENO1/ALDOA/RDH11/AURKA/CYP51A1/GAPDH/ERO1A/PGM1/DHCR24/MLLT11/NUPR1/POLR3G/INSIG1/FADS1/HPRT1/PPA1/HMGCR/ACLY/DDX39A/HMBS/LGMN/PPIA/GSK3B/NIBAN1/CYB5B/PSMD14/ME1/PSMD12/HSPA5/TFRC/MTHFD2/ACTR3/PSMG1/ELOVL5/GPI/TXNRD1/NUP205/P4HA1/EDEM1/HSPD1/SDF2L1/TPI1/PITPNB/UCHL5/HSP90B1…
E2f Targets	E2f Targets	E2f Targets	200	0.564615958697411	2372050578917	1e-10	71428.6	30075.2	2725	ESPL1/CDKN1A/BUB1B/E2F8/SPAG5/MELK/CENPE/CDCA8/PLK1/CCNE1/RRM2/JPT1/HUS1/DIAPH3/HMMR/CTPS1/DEPDC1/PTTG1/CDC20/CDC25A/NME1/DLGAP5/AURKA/SPC25/KIF4A/ORC6/BIRC5/KPNA2/UBE2S/MKI67/CIT/NOP56/MAD2L1/HMGA1/AURKB/KIF2C/CDKN3/SPC24/ATAD2/DDX39A/MYC/CDK1/DONSON/PAICS/TFRC/TUBB/MTHFD2/TRIP13/PLK4/NUP205/ANP32E/KIF18B/RAN/DSCC1/NOLC1/SNRPB/SRSF2/TOP2A/H2AX/CHEK1/EZH2/CKS2/HELLS/RFC3/HMGB3/SMC4/LYAR/PRPS1/UBE…
Myc Targets V1	Myc Targets V1	Myc Targets V1	199	0.553804861209319	232304564531517	1e-10	71428.6	30075.2	4156	LDHA/ODC1/PGK1/CTPS1/CDC20/NME1/KPNA2/HPRT1/VDAC1/NOP56/MAD2L1/YWHAQ/MYC/PPIA/PSMD14/CCT2/SNRPA/PSMD1/SNRPD1/DHX15/DDX21/PSMA1/RAN/EIF4G2/CDC45/AP3S1/CCT5/NOLC1/VBP1/SRSF2/NPM1/RSL1D1/GLO1/HSPD1/PSMB2/CCNA2/PSMB3/CSTF2/SRSF3/ABCE1/TXNL4A/PSMD3/ACP1/SLC25A3/PWP1/EIF4H/SYNCRIP/ETF1/HSP90AB1/PRDX3/PSMC4/NOP16/SRSF1/SSB/EIF4E/CCT3/HNRNPC/PSMC6/AIMP2/PCNA/PA2G4/PSMA2/PSMA4/CCT7/G3BP1/VDAC3/HNRNPA1/SRP…
G2m Checkpoint	G2m Checkpoint	G2m Checkpoint	197	0.523622882161841	218869104492197	1e-10	71428.6	30075.2	3095	ESPL1/MT2A/POLQ/SQLE/ODC1/CENPE/PLK1/SAP30/JPT1/HUS1/KNL1/HMMR/PTTG1/CDC20/CDC25A/AURKA/HSPA8/CDC6/MAP3K20/KIF4A/ORC6/NUSAP1/BIRC5/KPNA2/UBE2S/UBE2C/MKI67/TPX2/NDC80/STIL/TROAP/TTK/HIF1A/MAD2L1/HMGA1/AURKB/KIF2C/CDKN3/PML/DDX39A/MYC/KIF11/AMD1/CDK1/PBK/PLK4/TRAIP/KATNA1/SNRPD1/INCENP/CDC45/NOLC1/FBXO5/SRSF2/TOP2A/H2AX/CHEK1/EZH2/CCNA2/CKS2/CENPF/SFPQ/HMGB3/SMC4/NCL/CDC27/CENPA/PRC1/TGFB1/MYBL2/LM…
Hypoxia	Hypoxia	Hypoxia	156	0.539609675125945	21725618575944	91544.4	57215.2	240906	1937	ANGPTL4/ISG20/NOCT/ENO2/PLAUR/MT2A/CAVIN3/BHLHE40/VLDLR/ANXA2/TMEM45A/ETS1/PLAC8/ERRFI1/CDKN1A/HS3ST1/CCN1/TNFAIP3/ALDOC/CAVIN1/NDRG1/GLRX/AK4/LDHA/PGK1/F3/RORA/AKAP12/PDK1/KLF7/KLF6/SAP30/GBE1/CAV1/PDGFB/SERPINE1/ENO1/ALDOA/IER3/GAPDH/ERO1A/PGM1/MIF/SULT2B1/ATF3/VEGFA/MT1E/HSPA5/SDC4/BTG1/GPI/P4HA1/MYH9/BNIP3L/TPI1/MAFF/TPD52/PAM/PGM2/SDC3/DDIT4/RBPJ/SCARB1/PFKP/JMJD6
Interferon Alpha Response	Interferon Alpha Response	Interferon Alpha Response	83	0.633764222534393	232246087079414	189121	1.00128e+06	421590	1196	ISG20/CD74/IFI44L/IFI27/IFITM1/OASL/DHX58/IFIT3/IFIT2/USP18/CSF1/WARS1/LAMP3/BST2/C1S/DDX60/IRF9/RIPK2/PROCR/IFIH1/ISG15/IFI44/MX1/TAP1/TDRD7/PNPT1/LY6E
Epithelial Mesenchymal Transition	Epithelial Mesenchymal Transition	Epithelial Mesenchymal Transition	129	0.554346744643251	217802971475661	200255	1.00128e+06	421590	1161	INHBA/LGALS1/ECM1/VIM/PMP22/FAS/MMP1/IL32/PLOD2/FOXC2/CXCL1/TNC/ENO2/PLAUR/PTHLH/DPYSL3/LOXL2/LAMC2/AREG/CCN1/FBN2/CALD1/CXCL8/TNFAIP3/LAMA3/ITGA5/EFEMP2/ITGA2/NT5E/GADD45A/GLIPR1/EMP3/FLNA/DKK1/SERPINE1/DST/THBS1/CD44/SLC6A8/SNAI2/LAMA2/RHOB/PVR/FZD8/VEGFA/ITGB1/SCG2
Kras Signaling Up	Kras Signaling Up	Kras Signaling Up	123	0.540807929679857	211831733527073	2.11217e+06	9.60078e+06	4.04243e+06	1397	INHBA/MMP10/ANGPTL4/IL1B/IL7R/TMEM158/TRAF1/HBEGF/PLAUR/CFB/BMP2/GADD45G/NRP1/LAT2/ETS1/PLEK2/DCBLD2/TNFAIP3/PLAU/EREG/SOX9/CPE/GLRX/ITGA2/HDAC9/AKAP12/ST6GAL1/PTBP2/WNT7A/ERO1A/TRIB1/BIRC3/LIF/DUSP6/AMMECR1/ITGBL1/ETV5/USP12/SPRY2
Cholesterol Homeostasis	Cholesterol Homeostasis	Cholesterol Homeostasis	65	0.578253213355414	203138523469969	9.467e+08	3.94459e+09	1.66088e+09	1926	PLAUR/ERRFI1/LDLR/SCD/ALDOC/SQLE/IDI1/HMGCS1/JAG1/EBP/LSS/ACSS2/ACAT2/FASN/DHCR7/FDFT1/CYP51A1/FDPS/MVD/ATF3/HMGCR/ANXA5/ACTG1/LGMN/SREBF2/NIBAN1/CPEB2/TNFRSF12A/S100A11/HSD17B7/NSDHL/SC5D/FADS2/PPARG
Glycolysis	Glycolysis	Glycolysis	172	0.433986996121939	177941389644379	1.19235e+09	4.58595e+09	1.93093e+09	2024	ANGPTL4/ISG20/PLOD2/EGLN3/ENO2/VLDLR/PYGB/SOX9/PKM/GLRX/AK4/LDHA/NT5E/PGK1/PC/SAP30/HMMR/DEPDC1/DSC2/ENO1/ALDOA/IER3/AURKA/ERO1A/MIF/CD44/PGAM1/TXN/FUT8/TGFA/VEGFA/PPIA/CDK1/ME1/GPR87/HSPA5/P4HA1/TPI1/NSDHL/GFUS/CHPF/MET/KIF20A/HOMER1/PAM/PGM2/PMM2/PRPS1/CENPA/SDC3/DDIT4/PFKP/GOT1/NANP/SDC1/TPST1
P53 Pathway	P53 Pathway	P53 Pathway	186	0.4125690038672	172007290348597	2.80077e+09	0.000100027473197102	4.21168e+09	2397	IL1A/FAS/CDK5R1/F2R/HBEGF/KRT17/SPHK1/TM4SF1/BMP2/CDKN1A/SFN/AEN/STOM/MXD1/NDRG1/SERPINB5/HSPA4L/UPP1/GADD45A/VDR/TNFSF9/POLH/PROCR/S100A10/NUDT15/PVT1/RAP2B/IER3/TAP1/EPHA2/SOCS1/ATF3/SLC19A2/NUPR1/ITGB4/LIF/MDM2/TGFA/RNF19B/HRAS/DNTTIP2/ZNF365/BTG1/IER5/TSPYL2/TSC22D1/DRAM1/MAPKAPK3/PLK3/AK1/TGFB1/DDIT4/GM2A/SDC1/JAG2/CDKN2B/PPM1D/PDGFA/PRMT2/ADA/LDHB/PPP1R15A/CCNG1/RHBDF2/CDKN2A/TP63/APP/PITPN…
Mitotic Spindle	Mitotic Spindle	Mitotic Spindle	196	0.41062525875744	171013539799007	3.84496e+09	0.000128165231868815	5.39643e+09	2647	CDC42EP2/CCDC88A/DOCK4/ESPL1/KIF3C/ANLN/CENPE/PLK1/SPTBN1/FLNA/FSCN1/ECT2/DLGAP5/AURKA/ARHGAP29/DST/PALLD/KIF4A/NUSAP1/BIRC5/PCNT/PIF1/TPX2/TRIO/NDC80/KPTN/TTK/FARP1/KIF2C/SPTAN1/KIF11/PLEKHG2/CDK1/PXN/FLNB/EZR/RHOF/KATNA1/ARHGDIA/INCENP/ITSN1/MYH9/EPB41L2/FBXO5/TOP2A/MYO1E/CENPF/SMC4/FGD6/CDC27/PRC1/LMNB1/BUB1/MID1/RASA1/RASAL2/CCNB2/KLC1/CDC42/KIF20B/DLG1/KIF23/GSN/MAPRE1/BRCA2/NEK2/CNTRL/TIAM1…
Kras Signaling Dn	Kras Signaling Dn	Kras Signaling Dn	71	-0.531218410510148	-191399694545698	5.55193e+09	0.000166562623600801	7.01316e+08	1122	MAST3/TCF7L1/CAMK1D/SPRR3/NR6A1/COQ8A/MACROH2A2/THRB/PDK2/THNSL2/LFNG/IFNG/FGFR3/IDUA/PLAG1/SYNPO/SELENOP/KRT15/SLC29A3/BMPR1B/GPRC5C/KRT13/ZNF112/KRT4/ATP6V1B1
Il2 Stat5 Signaling	Il2 Stat5 Signaling	Il2 Stat5 Signaling	143	0.44490704489685	176740751314597	5.66313e+09	0.000166562623600801	7.01316e+08	2577	IL1RL1/ECM1/TRAF1/SOCS2/BHLHE40/CSF1/BMP2/NRP1/PNP/ADAM19/MXD1/NDRG1/ODC1/LRRC8C/NT5E/CCNE1/NCS1/PRNP/RORA/CD83/KLF6/ITGA6/CDC6/SOCS1/CD44/RHOB/EEF1AKMT1/SPRY4/LIF/MYC/SLC39A8/CDCP1/P4HA1/AHNAK/GBP4/IL18R1/PHLDA1/PLEC/MYO1E/CAPG/BCL2L1/PTRH2/PLPP1/MAFF/NOP2/CTSZ/UCK2/IRF6/ITGAE/IFITM3/PDCD2L/DCPS/GSTO1/SELL/WLS/SERPINB6/MYO1C/SNX9/TIAM1/IL4R
Complement	Complement	Complement	128	0.448767243017234	17653573299003	6.21142e+08	0.000172539431297003	7.26482e+08	1345	CCL5/SERPINB2/GNB4/PCSK9/OLR1/CDK5R1/ZEB1/DOCK4/CXCL1/PLAUR/CFB/TNFAIP3/FYN/SH2B3/C1S/F3/PDGFB/SERPINE1/PHEX/DUSP6/GNAI3/ANXA5/PDP1/LGMN/PFN1/USP14/ME1/HSPA5/CSRP1/USP16/S100A9
Androgen Response	Androgen Response	Androgen Response	86	0.503334397345812	18623257078382	7.12092e+09	0.000187392675968363	7.89022e+09	1759	NKX3-1/ELL2/SCD/NDRG1/HOMER2/IDI1/HMGCS1/KRT8/AKAP12/DHCR24/INSIG1/FADS1/TNFAIP8/CENPN/GNAI3/HMGCR/SGK1/ELOVL5/SMS/UAP1/SLC38A2/MYL12A/TSC22D1/ADAMTS1/FKBP5/DBI/PLPP1/ABCC4/TPD52
Apoptosis	Apoptosis	Apoptosis	136	0.423539013199466	167788923039208	0.000210737101753154	0.000526842754382885	0.000221828528161215	2394	ISG20/IL1A/FAS/IL1B/F2R/ENO2/BMP2/CDKN1A/GCH1/PMAIP1/EREG/GADD45A/EBP/CAV1/GNA15/PSEN2/EGR3/IER3/TAP1/IL18/BTG3/CD44/ATF3/BCL10/KRT18/RHOB/BIRC3/ANXA1/DAP3/SPTAN1/FEZ1/TNFRSF12A/BNIP3L/PPP2R5B/TOP2A/BCL2L1/SC5D/DNM1L/PAK1/DAP/ETF1/IFITM3/HMGB2/VDAC2/BRCA1/DNAJA1/SLC20A1/APP/GSN/DNAJC3
Myc Targets V2	Myc Targets V2	Myc Targets V2	57	0.545924490567868	186926927807466	0.00025341829974894	0.000603376904164142	0.000254053433332271	4156	PLK1/NOP56/TFB2M/MYC/PLK4/BYSL/NOLC1/SLC19A1/NPM1/HSPD1/NOP2/PPRC1/NDUFAF4/WDR43/NOP16/AIMP2/PA2G4/HSPE1/SRM/PPAN/MRTO4/NIP7/RRP12/IPO4/PES1/SUPV3L1/MCM4/RABEPK/TCOF1/IMP4/WDR74/GNL3/CBX3/SLC29A2/TBRG4/PUS1/NOC4L/DDX18
Allograft Rejection	Allograft Rejection	Allograft Rejection	99	0.468326700548787	177994856802251	0.00033349240459173	0.000757937283163024	0.000319131487647589	1901	INHBA/CCL5/CD74/FAS/IL1B/F2R/CSF1/WARS1/ETS1/EREG/IL11/HDAC9/RIPK2/FLNA/NME1/FYB1/TAP1/IL18/STAT1/SOCS1/BCL10/LIF/HIF1A/IFNGR2/IL27RA/UBE2N/EIF5A/GLMN/NPM1/CAPG/HLA-A/TPD52/TGFB1/ABCE1
Il6 Jak Stat3 Signaling	Il6 Jak Stat3 Signaling	Il6 Jak Stat3 Signaling	51	0.511884275922805	171719954877095	0.00310243632675423	0.0067444267972918	0.00283975865149129	1478	FAS/IL1B/CXCL1/CXCL3/CSF1/IL15RA/IRF9/SOCS3/OSMR/STAT1/SOCS1/CD44/IFNGR2/TNFRSF12A/IL18R1
Uv Response Dn	Uv Response Dn	Uv Response Dn	129	0.383728395567826	150766980417728	0.00465736136471818	0.00970283617649622	0.00408540470589314	908	MGLL/PMP22/RUNX1/BHLHE40/VLDLR/ANXA2/NRP1/LDLR/CCN1/CELF2/FYN/PLCB4/KCNMA1/FHL2/F3/APBB2/SCHIP1/CAV1/LPAR1/SERPINE1/DDAH1/SNAI2/INSIG1
Apical Junction	Apical Junction	Apical Junction	139	0.362626036120962	143955755800085	0.00804920630057107	0.0160984126011421	0.00677827898995459	2086	TRAF1/MSN/CALB2/LAMC2/SIRPA/SYK/TSPAN4/LAMA3/COL17A1/CD274/ITGA2/FSCN1/AMIGO2/FYB1/MAP3K20/MVD/ACTB/CAP1/MYL12B/ITGB4/INSIG1/ITGA3/SPEG/LAMB3/ACTG1/CD99/ITGB1/RAC2/PFN1/HRAS/CDH3/RHOF/NF2/MYH9/EPB41L2/AMH/PARVA/YWHAH/SDC3/TUBG1/MPZL2/ZYX/ARPC2/RASA1/CRB3
Unfolded Protein Response	Unfolded Protein Response	Unfolded Protein Response	109	0.38253039806446	14718850767126	0.0115037736775553	0.0221226416876063	0.00931479650004475	3771	IFIT1/TUBB2A/YWHAZ/ERO1A/ATF3/NOP56/VEGFA/HSPA5/MTHFD2/TSPYL2/NOLC1/EIF4EBP1/EDEM1/H2AX/NPM1/NABP1/HSP90B1/NOP14/HYOU1/DDIT4/CHAC1/HSPA9/DNAJB9/EIF4E/DNAJC3/EXOSC9/CEBPG/FUS/EIF4A1/CALR/PDIA6/CKS1B/NFYA/EXOSC4/EIF4G1/BAG3/ATF4/DKC1/DCP1A/EIF2S1/SPCS3/KIF5B/SHC1/SRPRA/EXOC2/KDELR3/SRPRB/TTC37/DDX10
Coagulation	Coagulation	Coagulation	74	0.424264727172064	152022790812297	0.0130524149365838	0.0241711387714514	0.0101773215879796	1312	MMP10/SERPINB2/MMP1/OLR1/CFB/PLAU/FYN/C1S/ITGA2/F3/KLF7/PDGFB/SERPINE1/THBS1/ANXA1/DUSP6/LGMN/CSRP1/F12/CAPN2
Wnt Beta Catenin Signaling	Wnt Beta Catenin Signaling	Wnt Beta Catenin Signaling	34	-0.510463632048351	-157506560989865	0.0157856852619591	0.0281887236820698	0.0118689362871873	1051	GNAI1/DVL2/PTCH1/CCND2/LEF1/HDAC11/FZD1/TCF7/FRAT1/HEY1
Hedgehog Signaling	Hedgehog Signaling	Hedgehog Signaling	25	0.535287295544345	155349820405892	0.0185451848119544	0.0319744565723351	0.0134629290830885	2030	L1CAM/CDK5R1/VLDLR/NRP1/AMOT/VEGFA/PML/SCG2/NRCAM/MYH9/DPYSL2/RASA1

## Sheet: n = 449 genes_FaDu
449 genes in FaDu	Out.vs.Ctrllog2FoldChange	Out.vs.Ctrlpadj	Cetux.vs.Outlog2FoldChange	Cetux.vs.Outpadj	MEKi.vs.Outlog2FoldChange	MEKi.vs.Outpadj	change_outsf	change_cetout	change_mekiout
MMP1	9.8978	3.05e-15	-4.90552	6.36e-10	-10.8568	7.5e-17	UP	DOWN	DOWN
CALB2	8.29662	2.04e-32	0.0580237	0.892724	-4.50787	2.85e-60	UP	NOT	DOWN
SERPINB2	7.96653	2.72e-11	-7.6625	2.62e-10	-8.22042	1.36e-11	UP	DOWN	DOWN
INHBA	7.0064	3.29e-17	-5.53083	1.31e-13	-6.16783	4.7e-16	UP	DOWN	DOWN
AKAP12	6.68645	3.16e-42	-2.06381	0.000193048	-5.52892	2.43e-29	UP	DOWN	DOWN
PTGS2	5.82078	6.65e-23	-5.04583	5.22e-17	-6.39411	1.43e-26	UP	DOWN	DOWN
DUSP6	5.32869	4.71e-75	-1.94214	6.47e-12	-5.31812	1.03e-76	UP	DOWN	DOWN
LAMC2	5.03757	3.11e-154	-2.56275	2.38e-42	-4.21663	6.16e-113	UP	DOWN	DOWN
PLEK2	4.92073	1.39e-61	-1.83188	8.19e-19	-4.73398	1.97e-67	UP	DOWN	DOWN
AURKB	4.74387	4.95e-33	0.209976	0.553383	-0.863514	0.000938355	UP	NOT	NOT
ADAMTS1	4.69603	6.37e-08	-2.87629	2.12e-05	-3.13785	2.59e-06	UP	DOWN	DOWN
CDC6	4.65948	1.31e-62	-0.29439	0.27034	-1.7795	1.24e-17	UP	NOT	DOWN
CDC20	4.65767	1.07e-84	-0.0252337	0.94283	-0.750413	2.33e-05	UP	NOT	NOT
HBEGF	4.59411	3.05e-20	-3.00337	1.37e-08	-4.6981	9.23e-21	UP	DOWN	DOWN
SERPINB8	4.49498	2.17e-13	-2.52035	3.48e-07	-2.57003	9.57e-08	UP	DOWN	DOWN
PBK	4.48928	2.33e-38	0.180916	0.64127	-0.904293	0.000829633	UP	NOT	NOT
ODC1	4.48869	1.14e-45	-2.52789	5.89e-15	-3.55025	1.21e-29	UP	DOWN	DOWN
BIRC5	4.47631	1.57e-74	0.363688	0.172413	-0.435414	0.0615805	UP	NOT	NOT
RRM2	4.4706	7.19e-50	-0.598463	0.0239729	-1.62556	2.22e-12	UP	NOT	DOWN
FOXC2	4.46954	0.0121725	-4.16982	0.0447317	-1.68262	0.340248	UP	DOWN	NOT
SPHK1	4.42249	2.93e-21	-3.64642	4.43e-18	-4.67806	3.21e-23	UP	DOWN	DOWN
MYBL2	4.39364	7.23e-47	0.292892	0.308835	-0.643145	0.00632671	UP	NOT	NOT
CDCA8	4.33222	3.52e-26	-0.216208	0.621627	-0.696548	0.0284534	UP	NOT	NOT
FOSL1	4.29343	4.28e-17	-1.21587	0.0460784	-3.59834	2.55e-12	UP	DOWN	DOWN
MKI67	4.25804	4.39e-77	-0.0807341	0.835917	-0.741674	0.00204536	UP	NOT	NOT
DLGAP5	4.15797	5.99e-43	0.115003	0.69197	-0.404569	0.0522851	UP	NOT	NOT
CCNA2	4.11904	2.93e-38	0.118907	0.692481	-0.823375	7.28e-05	UP	NOT	NOT
ECM1	4.09734	0.0094697	-1.72587	0.314403	-2.00245	0.195048	UP	NOT	NOT
PLK1	4.05846	1.7e-35	0.21368	0.549302	-0.829986	0.00156009	UP	NOT	NOT
KIF23	4.03694	3.28e-65	-0.23976	0.322605	-1.15058	6.74e-10	UP	NOT	DOWN
SPC25	3.99173	4.01e-17	-0.0693554	0.878794	-1.04817	0.000211325	UP	NOT	DOWN
KIF4A	3.97134	8.09e-26	0.196883	0.635175	-0.389883	0.219289	UP	NOT	NOT
SPRY2	3.96203	7.55e-14	-3.21259	5.24e-09	-4.5591	3.41e-17	UP	DOWN	DOWN
ETS1	3.93833	2.86e-37	-2.25877	4.36e-15	-3.31608	5.94e-30	UP	DOWN	DOWN
UBE2C	3.93741	1.06e-58	0.218172	0.37536	-0.60494	0.00178237	UP	NOT	NOT
NEK2	3.89645	5.74e-14	0.634569	0.210433	-0.261815	0.599935	UP	NOT	NOT
TROAP	3.89297	7.86e-13	0.134544	0.826466	-0.403959	0.357084	UP	NOT	NOT
LGALS1	3.86711	1.24e-45	-0.403208	0.277271	-1.54843	5.52e-08	UP	NOT	DOWN
DSCC1	3.85967	3.4e-31	0.143737	0.712221	-1.53728	4.91e-09	UP	NOT	DOWN
MT2A	3.85842	2.81e-55	-1.80636	5.66e-12	-3.76454	2.58e-52	UP	DOWN	DOWN
BUB1B	3.83431	1.41e-43	-0.110924	0.720932	-0.795476	0.000136414	UP	NOT	NOT
ANLN	3.83034	3.16e-60	0.145694	0.655906	-0.501159	0.030401	UP	NOT	NOT
KIF15	3.82972	2.3e-35	0.0606602	0.887382	-0.984462	7.28e-05	UP	NOT	NOT
ITGA2	3.82568	1.09e-57	-1.99027	1.26e-17	-3.78579	7.51e-58	UP	DOWN	DOWN
BUB1	3.81783	1.35e-28	-0.0962993	0.799733	-0.651242	0.010194	UP	NOT	NOT
PHLDA1	3.8131	1.94e-65	-0.94817	0.000109987	-4.14086	2.41e-76	UP	NOT	DOWN
SERPINE1	3.81146	2.28e-18	-1.08566	0.0207787	-2.76478	3.15e-11	UP	DOWN	DOWN
PLAUR	3.77979	7.22e-06	-1.82364	0.0695279	-3.2931	0.000148756	UP	NOT	DOWN
F3	3.74346	2.05e-51	-0.298701	0.3921	-1.6456	8.83e-11	UP	NOT	DOWN
PRC1	3.73642	3e-33	0.310038	0.394611	-0.137055	0.686164	UP	NOT	NOT
LIF	3.72482	0.00290533	-0.907425	0.578561	-0.948752	0.481122	UP	NOT	NOT
ORC6	3.72442	9.96e-46	-0.0237359	0.956896	-0.891862	2.96e-05	UP	NOT	NOT
SOX9	3.72063	4.23e-57	-0.846423	0.000584408	-2.35921	1.51e-26	UP	NOT	DOWN
KIF18B	3.70626	5.61e-05	0.231637	0.843729	0.227592	0.802694	UP	NOT	NOT
CENPA	3.64924	0.00105528	1.04804	0.239797	0.190462	0.843811	UP	NOT	NOT
TTK	3.64909	2.19e-25	0.10993	0.798516	-0.615293	0.0348057	UP	NOT	NOT
CD44	3.64429	1.15e-70	-1.18885	5.34e-08	-3.11522	8.1e-53	UP	DOWN	DOWN
ETV5	3.60432	6.19e-22	0.549651	0.103339	-2.46594	4.24e-15	UP	NOT	DOWN
DIAPH3	3.56607	2.06e-52	0.0171471	0.970335	-0.712068	0.0011061	UP	NOT	NOT
DPYSL3	3.56181	1.86e-09	-1.03026	0.0578661	-2.35576	3.36e-06	UP	NOT	DOWN
HMGA1	3.54107	5.44e-85	-0.737988	0.000365656	-2.73835	1.12e-51	UP	NOT	DOWN
TMEM158	3.52987	4.83e-15	-1.55735	8.5e-05	-3.43238	2.09e-15	UP	DOWN	DOWN
AURKA	3.41	2.28e-53	-0.234101	0.339312	-0.964288	3.2e-07	UP	NOT	NOT
TOP2A	3.36917	4.97e-66	0.524591	0.0247061	-0.434954	0.0466277	UP	NOT	NOT
TYMS	3.349	5.69e-26	-0.0553591	0.904643	-0.583731	0.0307265	UP	NOT	NOT
CENPN	3.33035	4.2e-14	-0.128074	0.843337	-0.449748	0.309687	UP	NOT	NOT
PTTG1	3.307	2.09e-43	0.562269	0.0299332	-0.284321	0.268261	UP	NOT	NOT
KIF2C	3.29506	2.67e-39	0.133376	0.688028	-0.616046	0.00760146	UP	NOT	NOT
DEPDC1	3.2881	1.24e-25	0.834292	0.00307751	0.324722	0.265762	UP	NOT	NOT
KNL1	3.22472	6.86e-43	0.0450147	0.90622	-0.489454	0.0274452	UP	NOT	NOT
CDKN1A	3.21905	7.58e-14	-2.62623	8.94e-09	-2.87708	5.49e-11	UP	DOWN	DOWN
GINS3	3.19819	2.96e-16	-0.0295711	0.96209	-0.843012	0.00677677	UP	NOT	NOT
TRAIP	3.15867	0.000171163	-0.204349	0.850627	-1.34947	0.0651598	UP	NOT	NOT
TNC	3.15441	0.077105	-2.15702	0.33853	-1.9026	0.33043	NOT	NOT	NOT
CDKN3	3.12691	1.71e-23	1.01341	1.22e-05	0.616858	0.00832526	UP	UP	NOT
GLIPR1	3.12388	2.33e-07	-1.95769	0.000222279	-1.10715	0.0244318	UP	DOWN	DOWN
LAT2	3.11329	0.000130917	-1.323	0.0854182	-1.08653	0.122471	UP	NOT	NOT
EREG	3.08975	1.6e-08	-0.452837	0.58127	-1.93063	0.000865165	UP	NOT	DOWN
PLK4	3.08945	2.11e-06	0.696118	0.242017	0.168876	0.784672	UP	NOT	NOT
CDC45	3.07592	2.98e-09	0.0462345	0.963039	-0.880027	0.0841978	UP	NOT	NOT
CENPE	3.06774	7.26e-78	-0.10019	0.658493	-0.489541	0.00164718	UP	NOT	NOT
POLQ	3.04871	2.78e-15	0.431862	0.162299	-0.0745017	0.829095	UP	NOT	NOT
TUBB2A	3.02629	1.14e-17	-0.873267	0.0172388	-1.04132	0.00183782	UP	NOT	DOWN
CCNB2	3.02097	5.79e-27	0.500655	0.102592	0.0193266	0.958527	UP	NOT	NOT
TK1	3.0019	8.06e-36	0.594879	0.0204483	-0.377111	0.131697	UP	NOT	NOT
SGK1	3.00101	1.07e-09	-1.2909	0.0254634	-1.57831	0.00237861	UP	DOWN	DOWN
LYAR	2.99607	8.77e-39	-0.671596	0.0123855	-1.83884	1.52e-15	UP	NOT	DOWN
SPC24	2.99112	1.16e-08	0.621033	0.179028	-0.0606644	0.908465	UP	NOT	NOT
CDK1	2.93902	1.58e-38	0.1904	0.530177	-0.717841	0.00122555	UP	NOT	NOT
LAMA3	2.93557	1.19e-15	-1.51195	2e-05	-2.06559	1.59e-09	UP	DOWN	DOWN
FSCN1	2.93375	6.7e-102	-0.382868	0.0127405	-2.22185	1.06e-63	UP	NOT	DOWN
MMP10	2.91871	8.04e-06	-3.16751	5.41e-06	-4.36793	1.72e-09	UP	DOWN	DOWN
TGFB1	2.9107	6.41e-17	-1.86055	3.38e-08	-4.50142	7.13e-27	UP	DOWN	DOWN
HMMR	2.8802	2.77e-18	0.476118	0.228936	-0.179516	0.644603	UP	NOT	NOT
CIT	2.85997	2.25e-15	0.397883	0.331171	0.270777	0.466614	UP	NOT	NOT
SPAG5	2.85017	5.09e-20	0.343753	0.298966	-0.0618306	0.860124	UP	NOT	NOT
CDC25A	2.8393	4.11e-14	0.0420669	0.949284	-0.779079	0.0258526	UP	NOT	NOT
TRIP13	2.83767	5.6e-18	0.161965	0.697055	-1.29075	8.25e-06	UP	NOT	DOWN
CENPF	2.82462	5.25e-57	0.4686	0.0259647	0.166261	0.442023	UP	NOT	NOT
PHLDA2	2.82295	5.89e-85	-1.12725	4.84e-14	-2.6915	4.87e-78	UP	DOWN	DOWN
PSMC3IP	2.80936	9.97e-13	-0.0377872	0.954455	-1.21524	0.000389392	UP	NOT	DOWN
AREG	2.80349	6.15e-08	-1.13648	0.0743819	-3.09737	4.26e-09	UP	NOT	DOWN
MAD2L1	2.78947	3.14e-21	0.210047	0.57826	-0.950987	0.00054072	UP	NOT	NOT
FZD8	2.76917	2.44e-16	-2.13241	2.92e-11	-3.366	2.88e-21	UP	DOWN	DOWN
POLR3G	2.74803	3.21e-30	-0.257209	0.35147	-1.87713	8.21e-18	UP	NOT	DOWN
MELK	2.71408	1.67e-12	0.125699	0.800558	-0.710207	0.0380889	UP	NOT	NOT
NUSAP1	2.70566	8.94e-52	0.553567	0.00379686	-0.144646	0.485131	UP	NOT	NOT
PIF1	2.69951	0.000313684	0.178152	0.877183	0.059467	0.949539	UP	NOT	NOT
IL1A	2.69102	6.71e-15	-0.510911	0.240868	-0.588198	0.119369	UP	NOT	NOT
KIF11	2.66409	1.63e-29	0.329232	0.23244	-0.305183	0.219227	UP	NOT	NOT
RFC3	2.65948	2.32e-24	0.128063	0.747889	-0.985007	0.000164792	UP	NOT	NOT
GLA	2.63413	1.53e-05	-1.00684	0.103686	-1.1238	0.0439673	UP	NOT	DOWN
ELL2	2.63305	5.92e-24	-1.49717	2.16e-08	-1.79546	3.15e-12	UP	DOWN	DOWN
PNP	2.61789	5.78e-47	-1.32905	1.99e-14	-1.77264	5.02e-25	UP	DOWN	DOWN
CKS2	2.59978	1.15e-23	0.196957	0.570965	-0.271436	0.331853	UP	NOT	NOT
BRCA1	2.59762	1.29e-25	0.292559	0.341546	-0.40971	0.113589	UP	NOT	NOT
TPX2	2.59029	2.4e-37	0.24236	0.376295	-0.525611	0.0154957	UP	NOT	NOT
KLF6	2.5682	2.18e-11	-1.73267	4.26e-05	-1.11833	0.00731516	UP	DOWN	DOWN
IER3	2.54656	1.42e-22	-0.803283	0.00945822	-2.43896	2.1e-20	UP	NOT	DOWN
DUSP4	2.53599	3.56e-05	-1.10914	0.147473	-2.73752	1.37e-05	UP	NOT	DOWN
YRDC	2.53492	6.51e-16	-0.936034	0.00601142	-1.41017	5.05e-06	UP	NOT	DOWN
BRCA2	2.53486	4.38e-39	0.455351	0.0213054	-0.293926	0.12996	UP	NOT	NOT
CCNE1	2.51391	4.63e-09	-0.893276	0.0513877	-2.24652	8.69e-08	UP	NOT	DOWN
FKBP5	2.51262	1.24e-22	-0.239035	0.433335	-1.09246	2.5e-06	UP	NOT	DOWN
PTHLH	2.50933	2.03e-06	-2.05709	0.000180356	-2.68188	5.86e-07	UP	DOWN	DOWN
ESPL1	2.5091	4.17e-05	0.59767	0.408863	-0.247101	0.718138	UP	NOT	NOT
CTPS1	2.47845	9.24e-24	-0.306702	0.340821	-1.02872	3.52e-05	UP	NOT	DOWN
CD274	2.47653	0.000308718	-1.97897	0.00522999	-1.5917	0.0155226	UP	DOWN	DOWN
TNFAIP3	2.45139	1.54e-08	-2.57696	1.78e-08	-1.03593	0.0288796	UP	DOWN	DOWN
TCOF1	2.43459	1.88e-24	-0.136008	0.719775	-1.49234	7.01e-10	UP	NOT	DOWN
MCM4	2.41008	1.4e-32	0.00302564	1	-1.36864	4.28e-11	UP	NOT	DOWN
UBE2T	2.38121	2.24e-09	0.495931	0.289018	0.0790948	0.874515	UP	NOT	NOT
CHEK1	2.37878	6.13e-20	-0.125045	0.731834	-1.05099	1.67e-05	UP	NOT	DOWN
IL1B	2.36332	1.61e-10	0.304791	0.563185	0.0108966	0.986098	UP	NOT	NOT
DNMT1	2.35347	6.34e-60	-0.687385	1.46e-05	-1.43914	2.72e-23	UP	NOT	DOWN
KPNA2	2.32402	7.15e-35	-0.386642	0.0827785	-0.791008	2.95e-05	UP	NOT	NOT
DOCK4	2.31057	0.000462121	-2.38256	0.000878642	-1.4399	0.0329895	UP	DOWN	DOWN
STIL	2.26866	9.84e-15	0.276582	0.468315	-0.458477	0.136211	UP	NOT	NOT
ARHGAP29	2.24167	7.25e-37	-0.830416	2.51e-05	-2.05382	7.64e-31	UP	NOT	DOWN
INCENP	2.22274	2.51e-14	0.105469	0.825341	-0.573249	0.068985	UP	NOT	NOT
NOLC1	2.20715	3.56e-43	-0.647057	0.000256118	-1.36067	1.69e-17	UP	NOT	DOWN
NME1	2.18986	3.63e-54	-0.165439	0.402835	-1.24492	1.57e-18	UP	NOT	DOWN
DBF4	2.18582	2.36e-18	-0.0342747	0.945949	-0.717098	0.00573635	UP	NOT	NOT
LMNB1	2.17878	4.14e-17	0.7195	0.0116392	-0.0949977	0.772188	UP	NOT	NOT
NDC80	2.16537	9.82e-16	0.105448	0.793416	-0.428805	0.126849	UP	NOT	NOT
LDLR	2.16051	3.03e-55	-0.614909	3.96e-05	-0.947623	7.19e-12	UP	NOT	NOT
FLNB	2.14665	1.79e-40	-0.629907	0.000442712	-1.56519	2.06e-22	UP	NOT	DOWN
TUBB	2.12836	9.76e-30	0.12269	0.684529	-0.585315	0.00442772	UP	NOT	NOT
HMGB2	2.0846	5.56e-19	0.456057	0.108666	-0.0362283	0.911759	UP	NOT	NOT
SNRPA	2.06616	2.52e-20	0.273018	0.354105	-0.367321	0.137626	UP	NOT	NOT
ITGB1	2.066	2.12e-54	-0.851511	1.24e-09	-1.45148	8.79e-28	UP	NOT	DOWN
ITGA5	2.05767	1.2e-09	-1.52301	8.84e-06	-1.3191	6.14e-05	UP	DOWN	DOWN
UBE2S	2.05191	0.00246855	1.05706	0.1086	-0.680297	0.309738	UP	NOT	NOT
CKS1B	2.05125	8.7e-15	0.445416	0.184617	-0.556321	0.0559855	UP	NOT	NOT
NOP16	2.04736	7.52e-19	-0.319078	0.278354	-0.827526	0.000459458	UP	NOT	NOT
KIF3C	2.04678	0.000653435	-0.275439	0.722525	-0.99476	0.08303	UP	NOT	NOT
HELLS	2.04145	2.28e-51	0.185237	0.29145	-0.539752	0.000103014	UP	NOT	NOT
IPO4	2.03888	1.2e-13	-0.259618	0.480265	-1.27081	2.84e-06	UP	NOT	DOWN
CDC42EP2	2.03627	0.000212053	-0.826326	0.181105	-2.18651	9.55e-05	UP	NOT	DOWN
NOP56	2.02465	6.26e-18	-0.545143	0.0601268	-1.23997	3.81e-07	UP	NOT	DOWN
ATAD2	2.01486	1.6e-41	-0.195081	0.34369	-0.97428	2.02e-10	UP	NOT	NOT
MXD1	2.00201	4.72e-05	-1.53807	0.00522999	-1.61904	0.00150064	UP	DOWN	DOWN
ITGA3	1.99007	1.35e-25	-0.337193	0.169414	-1.82922	1.33e-21	UP	NOT	DOWN
DKC1	1.96261	4.41e-15	-0.159655	0.68998	-1.14744	1.19e-05	UP	NOT	DOWN
CSTF2	1.93542	6.86e-11	-0.629182	0.0653851	-1.43773	1.21e-06	UP	NOT	DOWN
MRTO4	1.93507	2.62e-21	-0.430439	0.0842243	-1.40983	7.41e-12	UP	NOT	DOWN
TUBG1	1.93505	4.51e-29	-0.598232	0.00111386	-1.11498	2.9e-11	UP	NOT	DOWN
PVR	1.93257	2.92e-24	-0.793555	8.5e-05	-1.46581	5.57e-15	UP	NOT	DOWN
ECT2	1.93236	2.54e-43	-0.0605133	0.783752	-0.573384	4.64e-05	UP	NOT	NOT
MCM6	1.93043	4.54e-18	0.189989	0.53645	-0.748829	0.000898264	UP	NOT	NOT
CCT5	1.92617	1.9e-64	-0.598976	1.71e-06	-1.22082	2.37e-26	UP	NOT	DOWN
HUS1	1.91041	9e-17	-0.609149	0.0121572	-1.30199	3.5e-09	UP	NOT	DOWN
UAP1	1.90624	2.83e-13	-1.00927	0.000246169	-1.52882	3.32e-09	UP	DOWN	DOWN
SNRPD1	1.90313	5.67e-37	-0.269443	0.161135	-0.791865	3.29e-07	UP	NOT	NOT
YWHAH	1.89774	7.07e-18	-0.486683	0.0678669	-0.848596	0.000221651	UP	NOT	NOT
HSPD1	1.88551	4.58e-56	-0.380364	0.00720509	-1.07249	1.16e-18	UP	NOT	DOWN
EPB41L2	1.88474	4.78e-47	-0.618902	6.88e-06	-1.04932	3.14e-16	UP	NOT	DOWN
MSN	1.8782	4.53e-34	-1.15559	4.77e-13	-0.950008	1.71e-09	UP	DOWN	NOT
RRP12	1.86781	2.25e-10	-0.648137	0.0640089	-1.3527	6.69e-06	UP	NOT	DOWN
SRM	1.85978	8.35e-15	-0.183804	0.606144	-1.21154	6.89e-07	UP	NOT	DOWN
DDX39A	1.85114	2.6e-13	-0.574281	0.0552363	-1.068	3.82e-05	UP	NOT	DOWN
DDX21	1.8478	7.84e-19	-0.399961	0.136331	-0.972003	9.76e-06	UP	NOT	NOT
CXCL8	1.84678	1.23e-10	-1.87018	1.87e-10	-0.757795	0.00976295	UP	DOWN	NOT
SMC2	1.84638	7.47e-26	0.024679	0.946638	-0.789059	1.47e-05	UP	NOT	NOT
PA2G4	1.82686	4.64e-32	-0.440799	0.0181187	-1.26086	1.55e-15	UP	NOT	DOWN
PCNA	1.82655	3.83e-13	-0.0692766	0.879342	-0.92447	0.000480569	UP	NOT	NOT
SCG2	1.82514	0.646448	-2.96809	0.551979	-2.80037	0.501848	NOT	NOT	NOT
RAC2	1.78777	5.93e-10	-2.26923	2.72e-14	-3.45307	5.04e-29	UP	DOWN	DOWN
RAN	1.75495	9.05e-26	-0.334443	0.118372	-0.913814	1.66e-07	UP	NOT	NOT
ARPC5L	1.747	2.52e-26	-0.880171	3.63e-07	-1.02861	5.2e-10	UP	NOT	DOWN
WDR43	1.74605	1.93e-10	-0.424391	0.240118	-1.12385	9.66e-05	UP	NOT	DOWN
RABEPK	1.74491	1.19e-10	-0.238827	0.509148	-1.01715	0.000156111	UP	NOT	DOWN
EBP	1.74226	8.42e-22	-0.0980348	0.732298	-0.436538	0.026194	UP	NOT	NOT
SMS	1.72449	4.51e-48	-0.313841	0.024	-1.07458	7.49e-20	UP	NOT	DOWN
TOMM40	1.72183	1.21e-11	-0.753143	0.00847295	-1.33676	1.88e-07	UP	NOT	DOWN
H2AX	1.71897	3.89e-14	-0.18537	0.563085	-0.565481	0.0171165	UP	NOT	NOT
CCT6A	1.71084	5.61e-56	-0.483995	7.02e-05	-1.08594	4.16e-23	UP	NOT	DOWN
WARS1	1.70861	1.6e-11	-0.575452	0.053249	-0.6022	0.0256983	UP	NOT	NOT
H2BC12	1.69812	0.119568	-0.739793	0.611997	-1.58459	0.165643	NOT	NOT	NOT
SHC1	1.66879	2.95e-21	-0.896083	1.47e-06	-1.23757	2.36e-12	UP	NOT	DOWN
DTYMK	1.65886	2.71e-08	0.340997	0.379991	-0.481511	0.138603	UP	NOT	NOT
NCL	1.65861	8.72e-12	-0.365653	0.260554	-1.0702	2.77e-05	UP	NOT	DOWN
HMGCS1	1.64803	1.27e-11	-0.0609746	0.892994	0.0363025	0.917732	UP	NOT	NOT
NIP7	1.64573	1.17e-14	-0.694741	0.00357275	-0.996183	4.22e-06	UP	NOT	NOT
SQLE	1.63217	2.34e-17	0.0587399	0.866716	-0.0976916	0.697475	UP	NOT	NOT
DONSON	1.61612	1.98e-13	-0.0498262	0.895986	-0.361784	0.123067	UP	NOT	NOT
HYOU1	1.61226	8.69e-22	-0.849296	1.79e-06	-1.20387	8.72e-13	UP	NOT	DOWN
PUS1	1.5867	7.33e-13	-0.64648	0.00777158	-1.24761	1.41e-08	UP	NOT	DOWN
ACLY	1.5849	1.94e-17	-0.356054	0.126783	-0.319283	0.130756	UP	NOT	NOT
DHCR7	1.58243	2.2e-15	0.176504	0.533232	0.0423924	0.877013	UP	NOT	NOT
FGD6	1.5781	1.14e-08	-1.67076	7.19e-09	-0.846831	0.00348807	UP	DOWN	NOT
PXN	1.56399	1.07e-21	-0.972879	2.02e-08	-1.41625	8.11e-18	UP	NOT	DOWN
BYSL	1.56113	2.83e-09	-0.314813	0.358791	-1.0492	8.71e-05	UP	NOT	DOWN
CAP1	1.55946	2.95e-24	-0.934028	1.48e-08	-1.22745	4.3e-15	UP	NOT	DOWN
CCT2	1.54735	1.16e-29	-0.569095	0.00022981	-1.06363	2.33e-14	UP	NOT	DOWN
PPM1G	1.54528	1.71e-14	-0.427649	0.088088	-1.12935	5.13e-08	UP	NOT	DOWN
KIF20B	1.52835	1.48e-24	0.244884	0.203614	-0.321896	0.0523729	UP	NOT	NOT
FBXO5	1.52746	4.69e-09	0.19449	0.589687	-0.659113	0.0140202	UP	NOT	NOT
POLE4	1.52323	3.28e-26	-0.577892	0.000161643	-1.02119	5.99e-13	UP	NOT	DOWN
NOP2	1.52065	1.16e-14	-0.853405	3.87e-05	-1.28378	5.64e-11	UP	NOT	DOWN
SNRPB	1.5087	9.57e-37	-0.109442	0.53645	-0.719382	4.41e-09	UP	NOT	NOT
TCP1	1.49282	3.31e-46	-0.374071	0.00173982	-0.928805	1.07e-18	UP	NOT	NOT
PFN1	1.49053	0.00129523	-0.636807	0.29264	-0.625386	0.237568	UP	NOT	NOT
PSMD12	1.48635	2.17e-28	-0.836058	2.86e-09	-0.826492	1.43e-09	UP	NOT	NOT
NUP50	1.48362	4.38e-28	-0.696081	1.95e-06	-1.17141	8.19e-18	UP	NOT	DOWN
SNRPG	1.47759	5.82e-07	-0.728644	0.0392507	-0.676765	0.0369076	UP	NOT	NOT
HSP90AB1	1.4656	1.86e-26	-0.59281	0.000152469	-1.20757	7.32e-18	UP	NOT	DOWN
CYP51A1	1.45707	2.32e-05	-0.0954942	0.870969	-0.0209665	0.965904	UP	NOT	NOT
MAP3K20	1.45525	4.67e-12	0.063845	0.86152	-0.453517	0.0480773	UP	NOT	NOT
IMP4	1.4525	4.86e-06	-0.621392	0.107547	-0.97437	0.00343008	UP	NOT	NOT
H2AZ1	1.44986	1.08e-09	0.279212	0.401687	-0.46058	0.0859593	UP	NOT	NOT
PPRC1	1.44687	6.53e-07	-0.575773	0.0941982	-0.637571	0.0381844	UP	NOT	NOT
INSIG1	1.44383	1.68e-06	0.294196	0.494392	0.641353	0.051635	UP	NOT	NOT
ABCE1	1.43907	1.03e-24	-0.11087	0.589975	-0.673506	2.43e-06	UP	NOT	NOT
PSMD13	1.41978	3.5e-18	-0.817788	3.21e-06	-1.16847	1.47e-12	UP	NOT	DOWN
TBRG4	1.41633	3.84e-19	-0.488274	0.00616565	-1.06359	1.94e-11	UP	NOT	DOWN
EXOSC9	1.39578	4.31e-10	-0.249141	0.412889	-0.943148	3.98e-05	UP	NOT	NOT
MTHFD2	1.3913	1.54e-10	0.425489	0.109818	0.0877531	0.756213	UP	NOT	NOT
NPM1	1.39	3.72e-34	-0.31647	0.021053	-1.05347	7.47e-20	UP	NOT	DOWN
MYH9	1.38362	2.26e-33	-0.900659	7.84e-14	-0.983442	4.44e-17	UP	NOT	NOT
ACTB	1.38335	2.42e-21	-0.482999	0.00480417	-0.885032	4.64e-09	UP	NOT	NOT
UCHL5	1.37965	2.52e-09	-0.190273	0.556702	-1.14545	8.72e-07	UP	NOT	DOWN
SDF2L1	1.37667	0.00020006	-0.017188	0.985063	-1.23407	0.00126435	UP	NOT	DOWN
ALDOA	1.37462	0.00104165	-0.69384	0.140132	-0.26014	0.57001	UP	NOT	NOT
ITGB4	1.36391	1.6e-14	-0.349859	0.119506	-1.94573	6.89e-28	UP	NOT	DOWN
GNL3	1.36139	3.2e-10	-0.188195	0.551979	-0.585834	0.0118587	UP	NOT	NOT
PSMA7	1.36041	1.6e-48	-0.415394	6.72e-05	-0.831016	1.32e-18	UP	NOT	NOT
YWHAZ	1.34913	5e-45	-0.720757	1.07e-12	-0.851243	3.29e-18	UP	NOT	NOT
COL17A1	1.34418	1.08e-14	-1.29283	8.19e-13	-2.23262	8.46e-38	UP	DOWN	DOWN
RRM1	1.34273	5.24e-13	0.184714	0.492316	-0.611959	0.00207646	UP	NOT	NOT
NKX3-1	1.32897	5.36e-06	-1.1294	0.000422271	-0.460862	0.157272	UP	DOWN	NOT
EZH2	1.31912	2.49e-08	0.130611	0.721091	-0.238205	0.39016	UP	NOT	NOT
AMD1	1.31278	4.35e-10	0.227045	0.446341	0.177792	0.492816	UP	NOT	NOT
HSPA5	1.30651	2.3e-11	-0.562725	0.0150328	-0.852416	3.19e-05	UP	NOT	NOT
RSL1D1	1.30617	7.55e-20	-0.564709	0.000502149	-0.914961	4.96e-10	UP	NOT	NOT
EIF3D	1.30567	1.8e-34	-0.31842	0.0104796	-1.07086	1.16e-23	UP	NOT	DOWN
PAICS	1.29806	9.42e-10	0.214794	0.470115	-0.337971	0.157049	UP	NOT	NOT
ARHGDIA	1.29131	3.95e-16	-0.349589	0.0710323	-0.988177	9.64e-10	UP	NOT	NOT
CCDC88A	1.28857	6.06e-13	-0.477919	0.0227244	-0.204947	0.33058	UP	NOT	NOT
HSPA8	1.28322	1.97e-06	-0.494745	0.145769	-0.715735	0.0141889	UP	NOT	NOT
KPNB1	1.28198	9.81e-45	-0.597857	9.51e-10	-0.877801	2.94e-21	UP	NOT	NOT
EIF3J	1.27887	6.56e-22	-0.397648	0.0115405	-0.822505	1.88e-09	UP	NOT	NOT
PSMD1	1.27036	7.79e-24	-0.675	6.41e-07	-0.810866	3.17e-10	UP	NOT	NOT
PSMD14	1.26743	2.4e-14	-0.430699	0.0282595	-0.719079	3e-05	UP	NOT	NOT
IMMT	1.26321	1.27e-14	-0.246729	0.25091	-0.610594	0.000410885	UP	NOT	NOT
EXOSC4	1.25695	1.51e-07	-0.983273	0.000128322	-0.799302	0.00117098	UP	NOT	NOT
USP1	1.24927	8.66e-13	-0.071762	0.807322	-0.806359	9.54e-06	UP	NOT	NOT
PHF5A	1.24845	1.9e-13	-0.14151	0.574804	-0.704742	6.98e-05	UP	NOT	NOT
JPT1	1.24825	9.63e-20	0.101529	0.626992	-0.196323	0.215949	UP	NOT	NOT
SMC4	1.24111	6.9e-29	0.0100788	0.969176	-0.47522	5.82e-05	UP	NOT	NOT
CACYBP	1.2411	5.43e-15	-0.525104	0.00398388	-1.00017	6.44e-10	UP	NOT	DOWN
PRPS1	1.23669	5.89e-05	0.0398247	0.946195	-0.881592	0.00496688	UP	NOT	NOT
PLEKHG2	1.23109	2.9e-06	-1.00372	0.000351701	-1.46494	4.09e-08	UP	DOWN	DOWN
MID1	1.22918	0.0542604	-0.888866	0.24725	-0.766727	0.26383	NOT	NOT	NOT
C1QBP	1.22312	0.0068472	-0.125419	0.874688	-0.644581	0.202204	UP	NOT	NOT
PWP1	1.21401	2.6e-17	-0.459576	0.00529989	-0.781551	1.07e-07	UP	NOT	NOT
YWHAQ	1.20836	4.42e-21	-0.479568	0.000746786	-0.662062	3.96e-07	UP	NOT	NOT
ATP6V1D	1.20177	1.19e-15	-1.18358	1.28e-14	-1.04076	5.78e-12	UP	DOWN	DOWN
ILF2	1.20118	6.88e-13	-0.347259	0.0914134	-0.938932	3.86e-08	UP	NOT	NOT
MYO1E	1.19894	6.2e-08	-0.397332	0.147733	-0.814286	0.000405582	UP	NOT	NOT
NF2	1.19808	4.79e-10	-0.355826	0.125361	-0.7816	6.84e-05	UP	NOT	NOT
FLNA	1.19266	8.77e-11	-0.091207	0.761987	-0.862972	6.38e-06	UP	NOT	NOT
TACC3	1.18754	4.67e-08	-0.00504594	0.996368	-0.630807	0.00523514	UP	NOT	NOT
RNPS1	1.18405	1.11e-13	-0.323603	0.101844	-0.47322	0.00568412	UP	NOT	NOT
ENO1	1.17941	1.86e-13	0.231329	0.284328	-0.237622	0.20679	UP	NOT	NOT
SDC3	1.17939	0.138956	0.620885	0.485366	0.062037	0.947626	NOT	NOT	NOT
NDUFAF4	1.17915	1.91e-07	-0.302605	0.29484	-0.816092	0.000450667	UP	NOT	NOT
GSPT1	1.17558	3.24e-15	-0.307403	0.102172	-0.69936	7.4e-06	UP	NOT	NOT
NSD2	1.16176	8.95e-18	0.416236	0.00553762	-0.15042	0.33937	UP	NOT	NOT
NOP14	1.15431	3.45e-09	-0.628784	0.00474858	-0.798579	8.26e-05	UP	NOT	NOT
PPIA	1.14647	1.14e-41	-0.150185	0.179689	-0.487621	3.91e-08	UP	NOT	NOT
MVD	1.14475	4.51e-05	0.128784	0.764637	0.0506041	0.893103	UP	NOT	NOT
CDK2	1.14333	1.78e-08	0.136027	0.661241	-0.742494	0.000465461	UP	NOT	NOT
ACP1	1.14178	1.11e-11	-0.320531	0.108402	-0.329696	0.0659259	UP	NOT	NOT
CCT4	1.13965	9.72e-07	-0.287478	0.366147	-0.681335	0.00630455	UP	NOT	NOT
EIF4E	1.13939	2.42e-11	-0.169966	0.465519	-0.4305	0.0162198	UP	NOT	NOT
LAMB3	1.13329	7.8e-09	-1.46553	4.62e-13	-1.54133	5.4e-15	UP	DOWN	DOWN
TSC22D1	1.1315	1.9e-08	-0.849687	0.000115209	-1.38232	1.05e-11	UP	NOT	DOWN
TXNL4A	1.12947	1.05e-06	-0.0589071	0.884514	-0.471926	0.0572769	UP	NOT	NOT
CCT7	1.10828	1.17e-14	-0.0634852	0.790189	-0.703004	2.36e-06	UP	NOT	NOT
EIF1AX	1.10648	1.07e-14	-0.22333	0.23436	-0.532364	0.000455692	UP	NOT	NOT
SRPRB	1.10609	4.47e-07	-0.528492	0.0394423	-0.589355	0.0111858	UP	NOT	NOT
RPS2	1.10535	8.28e-11	0.210227	0.375703	-0.244233	0.222006	UP	NOT	NOT
ILF3	1.10438	1.14e-08	-0.310024	0.218942	-0.608029	0.00335229	UP	NOT	NOT
NCBP1	1.10178	5.41e-10	-0.610985	0.00156197	-0.65946	0.000259296	UP	NOT	NOT
E2F3	1.08649	3.06e-17	-0.549938	6.42e-05	-0.887414	4.93e-12	UP	NOT	NOT
TRA2B	1.08075	7.51e-13	-0.523963	0.00237275	-0.655336	3.17e-05	UP	NOT	NOT
ANP32E	1.07832	4.57e-11	0.173999	0.443647	-0.317637	0.0790682	UP	NOT	NOT
PSMD8	1.07587	4.07e-12	-0.560037	0.00150298	-1.07683	7.56e-12	UP	NOT	DOWN
SAP30	1.06566	0.000312906	0.049852	0.924026	-0.466137	0.138337	UP	NOT	NOT
DHX15	1.06518	2.87e-11	-0.416819	0.0264011	-0.638749	0.000122934	UP	NOT	NOT
WDR74	1.06119	2.89e-05	-0.209947	0.553429	-0.995324	0.000120199	UP	NOT	NOT
CCT3	1.05939	1.57e-21	-0.309459	0.0195872	-0.696525	1.07e-09	UP	NOT	NOT
NOC4L	1.05444	1.19e-06	-0.250996	0.36014	-0.936316	1.74e-05	UP	NOT	NOT
ZYX	1.05163	1.64e-10	-0.591228	0.00124281	-0.754993	7.57e-06	UP	NOT	NOT
ETF1	1.04964	2.78e-09	-0.648049	0.00109872	-0.595478	0.00144855	UP	NOT	NOT
PES1	1.04611	0.00111243	-0.0985555	0.85639	-0.744797	0.0291485	UP	NOT	NOT
ATF4	1.04568	7.17e-06	0.0668797	0.874082	-0.42633	0.102786	UP	NOT	NOT
MMS22L	1.04354	1.51e-05	0.250106	0.426149	-0.236562	0.386895	UP	NOT	NOT
PSMC4	1.04339	3.69e-11	-0.539387	0.00242897	-0.713141	1.13e-05	UP	NOT	NOT
RDH11	1.0416	2.2e-12	-0.209513	0.286281	-0.0533842	0.787032	UP	NOT	NOT
PSMC6	1.03957	1.87e-16	-0.530549	0.00013055	-0.666863	2.47e-07	UP	NOT	NOT
DDX18	1.03164	5.43e-14	-0.401384	0.0118506	-1.02976	9.83e-14	UP	NOT	DOWN
GOT1	1.02889	9.65e-10	-0.261373	0.19981	-0.377995	0.0311673	UP	NOT	NOT
GLO1	1.02884	3.38e-08	0.17463	0.516608	-0.226487	0.299727	UP	NOT	NOT
CD99	1.02868	0.000904037	-0.512677	0.182922	-0.234197	0.528422	UP	NOT	NOT
IPO7	1.02097	6.23e-23	-0.251496	0.0459646	-0.687069	8.67e-11	UP	NOT	NOT
SLC19A1	1.0099	0.000253312	0.19128	0.629427	-1.19073	2.32e-05	UP	NOT	DOWN
ACTR3	1.00743	2.71e-11	-0.504209	0.00330605	-0.392804	0.0161147	UP	NOT	NOT
FADS2	1.0001	0.0454729	-0.745884	0.217948	-0.663854	0.22064	UP	NOT	NOT
SRSF2	0.998329	2.48e-07	0.00979072	0.983899	-0.0507577	0.848406	NOT	NOT	NOT
YWHAE	0.99442	2.01e-28	-0.365912	0.000325439	-0.520028	2.49e-08	NOT	NOT	NOT
NDUFAB1	0.978896	1.62e-07	-0.132835	0.644776	-0.505391	0.0122675	NOT	NOT	NOT
SYNCRIP	0.97032	3.41e-11	-0.165901	0.423045	-0.337611	0.0373909	NOT	NOT	NOT
VDAC1	0.968713	3.7e-09	0.308498	0.13476	-0.351298	0.0538174	NOT	NOT	NOT
MLLT11	0.96795	0.0156389	0.266939	0.608609	0.981487	0.0064448	NOT	NOT	NOT
HSPA9	0.965974	9.4e-20	-0.512774	9.49e-06	-0.765761	1.25e-12	NOT	NOT	NOT
KRT8	0.960219	1.46e-08	-1.14786	7.85e-11	-0.738505	3e-05	NOT	DOWN	NOT
EIF2S1	0.958204	3.46e-10	-0.227323	0.249498	-0.365975	0.026832	NOT	NOT	NOT
CYC1	0.956744	7.5e-08	-0.12569	0.642041	-0.423741	0.0276571	NOT	NOT	NOT
PSMD3	0.951721	7.82e-10	-0.450244	0.0127177	-0.748908	2.73e-06	NOT	NOT	NOT
GNAI3	0.951125	1.74e-18	-0.267008	0.0410587	-0.521836	3.54e-06	NOT	NOT	NOT
GSK3B	0.95111	1.39e-10	-0.661446	3.22e-05	-0.436576	0.00517082	NOT	NOT	NOT
HNRNPA2B1	0.950636	2.66e-11	0.0184973	0.952539	-0.241814	0.139718	NOT	NOT	NOT
VBP1	0.936784	1.1e-05	-0.192663	0.519335	-0.375378	0.10676	NOT	NOT	NOT
AK2	0.936491	1.63e-05	-0.00398655	0.998493	-0.843032	0.000165714	NOT	NOT	NOT
HNRNPD	0.933058	5.12e-14	0.010862	0.969244	-0.371861	0.00558601	NOT	NOT	NOT
SLC25A3	0.923195	0.0002629	0.0856541	0.843729	-0.230396	0.44753	NOT	NOT	NOT
IDI1	0.91069	0.00136653	0.289385	0.455823	0.379398	0.231018	NOT	NOT	NOT
SERBP1	0.907411	2.78e-08	0.00145357	1	-0.598024	0.000547333	NOT	NOT	NOT
PSMB3	0.9019	0.00122139	-0.152712	0.724508	-0.131244	0.708265	NOT	NOT	NOT
CBX3	0.892551	2.62e-10	0.140773	0.493585	-0.555786	0.00019425	NOT	NOT	NOT
HSP90B1	0.8916	2.22e-09	-0.0241154	0.937278	-0.3193	0.0549755	NOT	NOT	NOT
EIF4G2	0.879852	5.14e-10	-0.413272	0.0132349	-0.520347	0.000534065	NOT	NOT	NOT
PSMA3	0.876107	1.38e-05	-0.14191	0.643443	0.0251433	0.92961	NOT	NOT	NOT
AIMP2	0.86838	1.12e-05	-0.683578	0.00163811	-0.516872	0.0127016	NOT	NOT	NOT
ELOVL5	0.867117	2.17e-05	0.236645	0.380594	0.148784	0.543012	NOT	NOT	NOT
DDX10	0.863152	1.96e-07	-0.577268	0.00175277	-0.900324	8.67e-08	NOT	NOT	NOT
HSPE1	0.853961	0.000557986	-0.1735	0.645354	-0.530694	0.0487258	NOT	NOT	NOT
PTGES3	0.850246	5.79e-10	0.167795	0.374647	-0.243783	0.117591	NOT	NOT	NOT
VDAC3	0.850038	1.15e-09	0.0237737	0.930345	-0.212893	0.181005	NOT	NOT	NOT
EIF4G1	0.843502	5.85e-09	-0.62992	8.46e-05	-0.777988	1.74e-07	NOT	NOT	NOT
KIF5B	0.818052	7.49e-20	-0.588882	4.58e-10	-0.49005	1.28e-07	NOT	NOT	NOT
GOT2	0.815775	4.29e-06	-0.175156	0.488791	-0.493248	0.00941158	NOT	NOT	NOT
PSMA1	0.814293	8.6e-05	-0.227647	0.42535	-0.215841	0.374129	NOT	NOT	NOT
PSMB2	0.810159	4.76e-07	-0.134549	0.564716	-0.138748	0.473153	NOT	NOT	NOT
PITPNB	0.805207	3.74e-07	-0.394686	0.0355662	-0.368526	0.0327043	NOT	NOT	NOT
U2AF1	0.797174	0.240862	-0.415737	0.659645	-0.504787	0.502581	NOT	NOT	NOT
HMGCR	0.796371	0.000483456	0.0520847	0.900635	-0.0359112	0.909488	NOT	NOT	NOT
EIF4A1	0.794238	0.0570097	-0.761688	0.12052	-0.400653	0.392109	NOT	NOT	NOT
CYB5B	0.793241	0.00413626	-0.0967555	0.831873	-0.258239	0.424409	NOT	NOT	NOT
NUP205	0.786377	0.0011343	0.276127	0.367921	0.00561004	0.989733	NOT	NOT	NOT
PPAN	0.786138	0.0107566	-0.0792086	0.878794	-0.447955	0.17867	NOT	NOT	NOT
SRPK1	0.782316	2.21e-11	-0.430882	0.0009472	-0.476336	8.64e-05	NOT	NOT	NOT
SRSF3	0.78078	2.46e-08	0.00131529	1	-0.22394	0.162131	NOT	NOT	NOT
FUS	0.774011	6.78e-09	-0.294399	0.0729352	-0.416493	0.00368202	NOT	NOT	NOT
TXNRD1	0.771269	4.27e-07	-0.608627	0.000332003	-0.444604	0.00673315	NOT	NOT	NOT
SNRPB2	0.770838	2.14e-14	-0.570312	6.37e-08	-0.634404	4.55e-10	NOT	NOT	NOT
HDGF	0.767007	1.61e-11	0.0117561	0.963479	-0.375936	0.00204378	NOT	NOT	NOT
HNRNPR	0.755727	7.34e-08	0.00806832	0.982033	-0.361882	0.0177536	NOT	NOT	NOT
PPA1	0.745818	0.00920726	0.211669	0.611597	0.0931715	0.800789	NOT	NOT	NOT
SSB	0.740874	1.38e-13	-0.0952816	0.512314	-0.39267	0.000189213	NOT	NOT	NOT
SPCS3	0.735125	5.15e-07	-0.336697	0.0497357	-0.460468	0.00256177	NOT	NOT	NOT
SSBP1	0.733132	4.02e-09	-0.104523	0.57118	-0.514492	7.32e-05	NOT	NOT	NOT
GBE1	0.732743	0.0103126	-0.0294659	0.958511	0.182501	0.568839	NOT	NOT	NOT
HNRNPA1	0.731612	6.31e-08	0.314774	0.052719	-0.243292	0.110441	NOT	NOT	NOT
HPRT1	0.727521	0.00970701	0.105688	0.815338	-0.321276	0.314029	NOT	NOT	NOT
TFDP1	0.708382	6.05e-05	0.422479	0.0367151	-0.133153	0.531438	NOT	NOT	NOT
ERH	0.700252	1.51e-08	0.0457916	0.825966	-0.262062	0.0543526	NOT	NOT	NOT
PSMD7	0.689827	6.88e-05	-0.292009	0.184433	-0.381894	0.0433069	NOT	NOT	NOT
FADS1	0.682169	6.96e-07	0.0711461	0.745704	0.323558	0.0294043	NOT	NOT	NOT
GAPDH	0.673552	2.75e-05	0.622453	0.000475435	0.173432	0.363456	NOT	NOT	NOT
HNRNPC	0.664135	4.58e-08	-0.105324	0.559604	-0.416265	0.00125583	NOT	NOT	NOT
CANX	0.661017	3.82e-09	0.0360729	0.856141	-0.286699	0.0195794	NOT	NOT	NOT
STARD4	0.649545	0.298525	0.149419	0.884015	0.345224	0.625865	NOT	NOT	NOT
LDHA	0.646317	0.00685046	0.566435	0.0417676	0.283406	0.299496	NOT	NOT	NOT
BHLHE40	0.639322	0.0158755	0.0466028	0.924176	-0.154593	0.630279	NOT	NOT	NOT
PSMA4	0.636568	3.84e-06	-0.188646	0.301103	-0.21163	0.177948	NOT	NOT	NOT
SRPRA	0.632931	0.00224489	-0.491685	0.0393777	-0.312307	0.171121	NOT	NOT	NOT
SCD	0.628085	0.00763887	0.812339	0.00168084	0.996271	2.47e-05	NOT	NOT	NOT
SLC38A2	0.613195	0.000714495	-0.0267734	0.942618	-0.352726	0.0763928	NOT	NOT	NOT
EIF4EBP1	0.608504	0.0653679	0.308125	0.460457	-0.862242	0.0107771	NOT	NOT	NOT
DDX60	-1.12059	0.00480741	0.49956	0.346012	2.38984	3.94e-10	DOWN	NOT	UP
IFITM1	-1.16926	0.138907	1.62174	0.0647933	2.80524	0.00015893	NOT	NOT	UP
TDRD7	-1.31178	0.0157289	0.118835	0.907711	1.31392	0.0207695	DOWN	NOT	UP
IFIT2	-1.34978	0.00591619	0.424585	0.551513	3.09835	4.54e-11	DOWN	NOT	UP
TAP1	-1.35384	2.34e-06	0.509335	0.168712	2.1718	1.13e-14	DOWN	NOT	UP
COQ8A	-1.5124	1.24e-05	0.448424	0.352701	-0.328329	0.474252	DOWN	NOT	NOT
PLAG1	-1.53926	1.45e-07	0.703416	0.0508779	1.16671	0.000153995	DOWN	NOT	UP
MAST3	-1.56988	0.0289371	0.469375	0.673507	0.323669	0.733109	DOWN	NOT	NOT
NR6A1	-1.69212	1.87e-06	0.852136	0.0492113	1.4011	0.00016151	DOWN	NOT	UP
SLC29A3	-1.85261	2.47e-06	0.190665	0.775853	1.07624	0.0126459	DOWN	NOT	UP
CAMK1D	-1.88218	1.76e-05	0.295901	0.683437	1.16728	0.0155194	DOWN	NOT	UP
BMPR1B	-1.94033	9.18e-08	0.431174	0.415971	0.901575	0.0274889	DOWN	NOT	NOT
IRF9	-2.15733	0.0067164	1.29837	0.201123	3.59203	3.18e-06	DOWN	NOT	UP
VAMP5	-2.41257	0.01353	-1.05435	0.511008	1.17492	0.303877	DOWN	NOT	NOT
TCF7L1	-2.42383	4.33e-25	1.39911	5.3e-08	2.10033	1.32e-18	DOWN	UP	UP
DHX58	-2.51126	0.000867059	-0.419137	0.766384	2.83662	0.000214355	DOWN	NOT	UP
IFIT3	-2.57265	6.59e-05	0.872635	0.314581	4.2175	4.36e-11	DOWN	NOT	UP
IFIT1	-3.01987	9.02e-08	2.16995	0.000755329	5.25226	6.36e-22	DOWN	UP	UP
ZNF112	-3.07249	0.000577951	2.00548	0.0667536	2.65076	0.00513813	DOWN	NOT	UP
EDN1	-3.2346	5.3e-12	-0.171229	0.846564	2.22042	6.97e-06	DOWN	NOT	UP
IDUA	-3.31599	9.37e-06	1.23561	0.226304	2.06575	0.0124801	DOWN	NOT	UP
MX1	-3.38386	7.04e-05	0.0581232	0.979668	4.16042	1.33e-06	DOWN	NOT	UP
PDK2	-3.50064	4.36e-12	1.73939	0.00398975	2.36405	1.1e-05	DOWN	UP	UP
LFNG	-3.58247	2.12e-13	-0.5027	0.584708	0.418445	0.552538	DOWN	NOT	NOT
THNSL2	-3.61628	0.000621666	0.404073	0.844532	2.27198	0.0553086	DOWN	NOT	NOT
CSF1	-3.63633	1.56e-05	1.70722	0.107168	4.23334	7.59e-07	DOWN	NOT	UP
THRB	-4.01389	1.04e-06	1.98417	0.0556834	3.18146	0.000260228	DOWN	NOT	UP
KRT15	-4.1973	8.69e-53	0.378402	0.332789	1.70356	4.24e-09	DOWN	NOT	UP
LAMP3	-4.38707	0.00504713	2.04327	0.372795	5.69009	0.000265837	DOWN	NOT	UP
BST2	-4.45299	2.26e-08	1.68016	0.111065	5.53187	3.93e-12	DOWN	NOT	UP
C1S	-4.47646	3.1e-15	0.57465	0.541588	4.80539	3.92e-17	DOWN	NOT	UP
SSPN	-4.66619	5.8e-18	3.06961	2.01e-07	3.79285	9.1e-12	DOWN	UP	UP
GBP4	-4.9916	0.0266789	1.28892	0.724706	5.13173	0.0301839	DOWN	NOT	UP
SYNPO	-5.21978	1.5e-16	2.61875	0.000476047	4.5066	3.93e-12	DOWN	UP	UP
FYB1	-5.58276	1.74e-14	1.91236	0.0412522	1.55192	0.0821735	DOWN	UP	NOT
FGFR3	-5.5932	3.25e-65	3.19249	3.33e-20	4.36711	2.15e-39	DOWN	UP	UP
CD74	-5.80518	0.0321472	-1.05472	0.825582	3.50711	0.251853	DOWN	NOT	NOT
OAS2	-5.88099	4.04e-05	0	1	6.41738	1.11e-05	DOWN	NOT	UP
GPRC5C	-6.72458	2.62e-24	3.79454	2.43e-07	5.11391	6.62e-14	DOWN	UP	UP
XAF1	-6.78804	0.0184636	0	1	6.99383	0.0208337	DOWN	NOT	UP
IFI44L	-6.83798	3.99e-07	4.61547	0.00349164	10.5413	2.84e-15	DOWN	UP	UP
CFB	-7.65085	2.23e-11	3.62806	0.0120186	9.30156	4.61e-16	DOWN	UP	UP
KRT13	-7.66141	4.71e-27	4.47616	6.4e-09	6.31953	2.99e-18	DOWN	UP	UP
SELENOP	-8.6262	1.47e-14	3.2153	0.0311915	5.28791	1.22e-05	DOWN	UP	UP
ATP6V1B1	-9.36446	1.59e-17	1.33858	0.497336	4.58466	0.000141193	DOWN	NOT	UP
KRT4	-10.8719	1.28e-26	5.6222	5.47e-07	8.62582	1.1e-16	DOWN	UP	UP
IFNG	-31.5352	NA	0	NA	0	NA	NA	NOT	NOT

## Sheet: n = 449 genes_Kyse30
449 genes	Out.vs.Ctrllog2FoldChange	Out.vs.Ctrlpadj	Cetux.vs.Outlog2FoldChange	Cetux.vs.Outpadj	MEKi.vs.Outlog2FoldChange	MEKi.vs.Outpadj	change_outsf	change_cetout	change_mekiout
INHBA	10.1081	2.12338e-11	-5.68802	3.02772e-07	-5.45108	1.04277e-06	UP	DOWN	DOWN
MMP10	8.12744	3.75315e-11	-3.17925	8.06736e-07	-7.27843	4.82691e-09	UP	DOWN	DOWN
XAF1	7.85386	1.06264e-07	-4.22671	0.000154757	1.63822	0.18055	UP	DOWN	NOT
IFIT1	7.60229	8.64771e-08	-2.21426	0.0298809	-0.743301	0.568267	UP	DOWN	NOT
LGALS1	7.40927	4.86498e-42	-3.66576	1.87141e-13	-3.61416	3.6776e-13	UP	DOWN	DOWN
ECM1	7.36327	3.79842e-09	-5.73883	6.22575e-11	-6.66929	1.05824e-09	UP	DOWN	DOWN
SERPINB2	6.83441	0.0122973	-7.51196	0.007336	-5.32078	0.0691644	UP	DOWN	NOT
IL1A	6.25719	4.03523e-08	-4.69658	3.83442e-06	-2.62127	0.0146584	UP	DOWN	DOWN
CD74	6.20936	3.11782e-06	-7.60828	1.2505e-08	1.10107	0.231521	UP	DOWN	NOT
CDC42EP2	5.93951	3.75358e-06	-2.0179	0.00735025	-1.83737	0.0180372	UP	DOWN	DOWN
IFI44L	5.75597	0.000483665	-2.53356	0.0774854	2.4435	0.0746962	UP	NOT	NOT
MMP1	5.5947	0.0200651	-7.67776	0.0024883	-9.59532	0.000211381	UP	DOWN	DOWN
IL1B	5.5151	0.000551445	-2.3034	0.0911834	-4.65634	0.00608169	UP	NOT	DOWN
FOXC2	5.19548	2.54997e-10	-4.0567	1.67673e-09	-6.30465	4.58127e-12	UP	DOWN	DOWN
CCDC88A	5.12642	0.000358744	-2.31142	0.0277302	-2.30982	0.0329335	UP	DOWN	DOWN
TMEM158	4.77337	7.81323e-09	-4.74564	8.20732e-10	-4.27077	1.24581e-08	UP	DOWN	DOWN
DOCK4	4.74881	0.000431063	-1.99558	0.077804	-3.90415	0.000909204	UP	NOT	DOWN
ESPL1	4.69133	0.000640172	-0.910065	0.369658	-0.33699	0.797533	UP	NOT	NOT
IFITM1	4.66041	0.0037884	-3.89256	0.0211792	1.5727	0.252443	UP	DOWN	NOT
MSN	4.61768	0.105004	-4.57392	0.129378	-2.91197	0.373209	NOT	NOT	NOT
TNC	4.58866	0.00299622	0.232445	0.886264	-0.274002	0.881501	UP	NOT	NOT
DHX58	4.29515	0.0302857	-5.69407	0.00422267	-0.975186	0.672165	UP	DOWN	NOT
HBEGF	4.28189	1.9646e-34	-3.36842	1.98927e-23	-4.49533	4.81807e-39	UP	DOWN	DOWN
PLAUR	4.15254	6.60676e-11	-3.60811	2.75663e-08	-1.68012	0.0204351	UP	DOWN	DOWN
IFIT3	4.1413	1.77652e-14	-2.97406	5.72002e-08	-0.717878	0.303944	UP	DOWN	NOT
PTHLH	4.11934	6.15944e-06	-2.41126	0.0132352	-2.62254	0.00760396	UP	DOWN	DOWN
NKX3-1	4.10134	2.00343e-08	-2.9499	9.88411e-06	-2.33981	0.000560648	UP	DOWN	DOWN
CALB2	4.09248	6.46411e-35	-1.23677	0.000412389	-4.55798	2.20379e-43	UP	DOWN	DOWN
MT2A	4.07509	3.66479e-67	-3.20012	4.34367e-41	-3.26984	1.59915e-43	UP	DOWN	DOWN
DPYSL3	4.07122	0.0363419	-0.132604	0.961203	-4.66727	0.0224534	UP	NOT	DOWN
IFIT2	4.01187	1.3122e-29	-2.61556	4.74048e-14	-0.901314	0.021965	UP	DOWN	NOT
PHLDA2	3.91717	4.66233e-27	-2.71074	9.36699e-14	-2.79006	1.38743e-14	UP	DOWN	DOWN
BHLHE40	3.82342	1.19481e-15	-2.78015	5.16566e-10	-2.19308	1.17291e-06	UP	DOWN	DOWN
SPHK1	3.82234	6.77433e-10	-2.50452	2.14022e-05	-1.93461	0.00145124	UP	DOWN	DOWN
LAMC2	3.78721	2.16929e-52	-3.81376	2.37858e-52	-4.12393	9.69124e-62	UP	DOWN	DOWN
CFB	3.77247	0.0405403	-3.72871	0.0543742	1.48209	0.399043	UP	NOT	NOT
CSF1	3.71777	0.0537401	-3.29517	0.0707251	-1.12891	0.589573	NOT	NOT	NOT
WARS1	3.62528	1.47835e-10	-3.30347	9.04342e-09	-0.714911	0.337427	UP	DOWN	NOT
LAMP3	3.60444	0.00157556	-0.637095	0.468838	1.89139	0.00754006	UP	NOT	UP
LAT2	3.44737	0.00680701	-2.19387	0.0670109	-3.7329	0.00352743	UP	NOT	DOWN
PNP	3.42162	2.81565e-23	-2.486	2.34714e-14	-2.34849	5.54576e-13	UP	DOWN	DOWN
ETS1	3.41507	7.2222e-13	-3.3302	1.01296e-12	-3.28396	2.05525e-12	UP	DOWN	DOWN
TUBB2A	3.40631	9.40401e-15	-2.06118	3.07511e-07	-1.57364	0.000134121	UP	DOWN	DOWN
PLEK2	3.38379	2.52203e-26	-2.67409	5.23465e-19	-3.494	7.83924e-30	UP	DOWN	DOWN
POLQ	3.32539	3.24919e-05	0.326678	0.658881	0.161871	0.862698	UP	NOT	NOT
LDLR	3.31791	1.22766e-42	-1.96977	1.02951e-15	-1.58844	1.68336e-10	UP	DOWN	DOWN
AREG	3.3159	2.55239e-13	-2.74129	4.59664e-09	-2.31308	1.20644e-06	UP	DOWN	DOWN
CDKN1A	3.29476	1.28761e-07	-2.04314	0.00224938	-1.59497	0.0244749	UP	DOWN	DOWN
ELL2	3.20339	1.1132e-24	-1.69166	3.60062e-08	-1.80326	3.88599e-09	UP	DOWN	DOWN
FOSL1	3.1821	7.31887e-09	-2.93011	1.41494e-07	-2.92137	1.65335e-07	UP	DOWN	DOWN
SCD	3.17251	5.73198e-29	-1.81578	1.01471e-09	-1.29004	2.95919e-05	UP	DOWN	DOWN
BST2	3.16331	0.00688865	-2.73587	0.0230131	0.980452	0.509511	UP	DOWN	NOT
CXCL8	3.12104	5.86311e-06	-3.38614	6.99414e-07	-1.32951	0.0778134	UP	DOWN	NOT
TNFAIP3	3.1141	2.53587e-08	-1.49562	0.0142487	-0.856773	0.220703	UP	DOWN	NOT
EREG	3.05552	7.49885e-09	-2.2405	5.06426e-05	-1.62904	0.00534009	UP	DOWN	DOWN
KIF3C	3.0354	2.4443e-06	-1.3936	0.0291494	-2.64951	2.16444e-05	UP	DOWN	DOWN
MXD1	3.01988	1.13614e-17	-3.14848	1.66866e-19	-2.44353	2.30295e-12	UP	DOWN	DOWN
SQLE	3.00311	6.04828e-35	-1.66006	5.44641e-12	-1.80759	4.12562e-14	UP	DOWN	DOWN
SOX9	2.99842	9.21071e-23	-1.63533	2.30505e-07	-2.73194	3.41115e-19	UP	DOWN	DOWN
LAMA3	2.99457	3.13737e-25	-3.2046	3.78006e-29	-2.89704	2.97154e-24	UP	DOWN	DOWN
COL17A1	2.94469	2.51965e-23	-1.17619	0.000252795	-1.3866	1.25696e-05	UP	DOWN	DOWN
ITGA5	2.89194	8.33794e-12	-2.49945	5.16837e-10	-2.28861	1.24581e-08	UP	DOWN	DOWN
CD274	2.85725	7.7191e-05	-3.66703	5.01801e-07	-1.34578	0.0859257	UP	DOWN	NOT
ANLN	2.83203	1.19602e-21	-1.1971	5.00697e-05	-0.616333	0.0623543	UP	DOWN	NOT
IDI1	2.82328	5.63383e-14	-2.50049	3.69765e-11	-1.53173	0.000105429	UP	DOWN	DOWN
BUB1B	2.80601	2.87981e-07	0.287214	0.591094	0.629172	0.201883	UP	NOT	NOT
SPAG5	2.72845	1.52303e-06	0.0227757	0.981135	0.319562	0.619704	UP	NOT	NOT
HMGCS1	2.71948	5.40796e-18	-2.06507	1.4256e-10	-1.58927	1.44268e-06	UP	DOWN	DOWN
C1S	2.69089	0.54161	-2.64712	0.58215	-2.5656	0.629411	NOT	NOT	NOT
ITGA2	2.66622	7.77407e-41	-1.61001	3.88671e-15	-2.93229	3.01421e-49	UP	DOWN	DOWN
DDX60	2.61098	4.38935e-07	-1.79045	0.000612557	0.242442	0.752337	UP	DOWN	NOT
LDHA	2.60032	7.4849e-19	-2.3031	1.29365e-14	-1.75046	9.67554e-09	UP	DOWN	DOWN
ODC1	2.56293	2.69612e-16	-2.12514	1.9066e-11	-1.83341	9.63623e-09	UP	DOWN	DOWN
IRF9	2.5474	0.0267061	-1.1911	0.286057	0.0312187	0.989053	UP	NOT	NOT
MELK	2.54227	0.00013014	-0.0443887	0.963888	-0.408625	0.594239	UP	NOT	NOT
KRT8	2.53717	4.18065e-43	-1.73349	4.42545e-20	-1.45894	2.0225e-14	UP	DOWN	DOWN
CENPE	2.53543	2.11475e-19	-0.271634	0.396158	-0.466217	0.132345	UP	NOT	NOT
CDCA8	2.52541	2.90003e-16	0.00966108	0.986783	0.140837	0.718088	UP	NOT	NOT
PLK1	2.52164	2.77424e-07	-0.0804111	0.909214	-0.270045	0.678573	UP	NOT	NOT
CCNE1	2.51383	7.96228e-06	-0.76109	0.205146	-0.933884	0.126538	UP	NOT	NOT
GLIPR1	2.42872	0.00176055	-2.2538	0.00273326	-1.63663	0.0368258	UP	DOWN	DOWN
F3	2.40653	4.11355e-17	-3.52237	4.07857e-35	-2.55637	4.96849e-19	UP	DOWN	DOWN
FLNA	2.35523	3.6142e-26	-1.29004	2.15988e-08	-2.17518	1.28659e-22	UP	DOWN	DOWN
FSCN1	2.34248	1.29275e-27	-0.626635	0.00795569	-2.06705	3.35773e-22	UP	NOT	DOWN
RRM2	2.32181	1.61296e-10	-0.825462	0.0387263	-0.174417	0.756127	UP	NOT	NOT
AKAP12	2.31846	1.7555e-17	-0.0687578	0.874948	-3.25977	2.01835e-33	UP	NOT	DOWN
KLF6	2.28466	3.6727e-18	-1.81067	2.05098e-11	-1.63056	2.0171e-09	UP	DOWN	DOWN
EBP	2.28278	5.92253e-13	-1.38727	1.61071e-05	-1.06667	0.00141779	UP	DOWN	DOWN
SAP30	2.26405	0.00241526	0.633864	0.338648	0.421581	0.588175	UP	NOT	NOT
JPT1	2.24778	1.37664e-22	-1.05308	1.20228e-05	-1.20022	4.70651e-07	UP	DOWN	DOWN
HUS1	2.22594	7.4772e-07	-1.06991	0.0149743	-1.20977	0.00654752	UP	DOWN	DOWN
VAMP5	2.21834	0.0826889	-0.808399	0.550434	-1.0845	0.438554	NOT	NOT	NOT
DIAPH3	2.18848	4.51145e-08	-0.45775	0.33102	-0.114638	0.86044	UP	NOT	NOT
KNL1	2.18571	2.27369e-07	-0.362211	0.461196	-0.00221627	1	UP	NOT	NOT
HMMR	2.16683	2.56542e-11	-0.509633	0.153326	-0.511683	0.171713	UP	NOT	NOT
CTPS1	2.15697	3.2216e-10	-1.18428	0.000795723	-0.968227	0.00877313	UP	DOWN	NOT
GBE1	2.15618	0.00350661	-0.857772	0.296826	-1.26081	0.121151	UP	NOT	NOT
DEPDC1	2.14207	1.97458e-09	-0.140424	0.747718	-0.134651	0.787021	UP	NOT	NOT
MX1	2.12872	0.169889	-0.820495	0.651373	0.840806	0.671746	NOT	NOT	NOT
PTTG1	2.12402	4.86467e-13	0.0304653	0.953039	-0.151661	0.734263	UP	NOT	NOT
CDC20	2.12181	9.0697e-09	-0.273356	0.559379	-0.0712624	0.913398	UP	NOT	NOT
CDC25A	2.10887	4.19655e-05	-0.777738	0.159182	-0.654211	0.275809	UP	NOT	NOT
DHCR7	2.06883	5.99466e-14	-1.22639	2.64951e-05	-0.782214	0.0130013	UP	DOWN	NOT
SERPINE1	2.05472	0.0215104	-2.93009	0.00109616	-4.82054	3.87048e-06	UP	DOWN	DOWN
ECT2	2.05438	1.62141e-11	-0.769174	0.0168957	-0.49256	0.170935	UP	NOT	NOT
NME1	2.0367	1.30224e-21	-0.897755	3.71194e-05	-1.09096	3.76072e-07	UP	NOT	DOWN
ENO1	2.01095	2.81565e-23	-0.912429	2.83808e-05	-1.10099	2.6749e-07	UP	NOT	DOWN
FYB1	2.00478	0.364723	-0.151314	0.958701	0.128966	0.972245	NOT	NOT	NOT
ALDOA	1.9894	0.00378443	-1.89041	0.0052452	-0.988183	0.190948	UP	DOWN	NOT
RDH11	1.98205	7.60952e-30	-1.01564	9.04342e-09	-0.74143	5.22341e-05	UP	DOWN	NOT
IER3	1.96579	7.23963e-11	-1.26228	7.93467e-05	-1.6276	1.8267e-07	UP	DOWN	DOWN
DLGAP5	1.96571	9.53212e-07	0.208448	0.66024	0.0621946	0.924389	UP	NOT	NOT
AURKA	1.95255	6.11983e-08	0.186867	0.66965	0.0701205	0.904545	UP	NOT	NOT
SPC25	1.9466	4.29906e-05	-0.435936	0.415447	0.0599485	0.941791	UP	NOT	NOT
ARHGAP29	1.92819	2.52607e-21	-0.870222	5.79203e-05	-1.38289	2.60247e-11	UP	NOT	DOWN
CYP51A1	1.92801	3.76085e-05	-1.55713	0.00102445	-1.72101	0.000300279	UP	DOWN	DOWN
HSPA8	1.92219	4.01241e-16	-2.11766	3.5034e-19	-1.54764	1.32347e-10	UP	DOWN	DOWN
TAP1	1.92031	2.4049e-07	-2.36012	1.79289e-10	0.934862	0.0200203	UP	DOWN	NOT
GAPDH	1.89443	7.40775e-23	-0.794172	0.000151541	-0.93378	6.42229e-06	UP	NOT	NOT
YWHAZ	1.88409	1.39966e-30	-1.73382	9.13154e-26	-1.39824	5.62786e-17	UP	DOWN	DOWN
CDC6	1.87209	5.13392e-09	-0.213341	0.593917	-0.310224	0.44383	UP	NOT	NOT
MAP3K20	1.84941	2.01507e-13	-1.36187	8.35311e-08	-1.52347	1.61798e-09	UP	DOWN	DOWN
SERPINB8	1.84216	0.0246489	-2.36622	0.00397381	-2.44369	0.00350666	UP	DOWN	DOWN
CD44	1.8376	4.14778e-18	-0.911419	5.77908e-05	-2.67192	2.92702e-37	UP	NOT	DOWN
MVD	1.83143	4.9792e-07	-1.74187	1.82732e-06	-1.20445	0.00165946	UP	DOWN	DOWN
KIF4A	1.83084	7.68645e-09	0.454014	0.182787	0.335247	0.379955	UP	NOT	NOT
ACTB	1.81053	1.06064e-22	-1.4808	4.42031e-15	-1.44688	1.61515e-14	UP	DOWN	DOWN
MLLT11	1.80931	0.00919492	-1.01091	0.157021	-1.49747	0.0352927	UP	NOT	DOWN
ORC6	1.78895	3.40345e-05	-1.11323	0.0133472	-0.79737	0.102655	UP	DOWN	NOT
NUSAP1	1.78706	1.48586e-09	0.0961338	0.818688	0.246828	0.531258	UP	NOT	NOT
EDN1	1.78363	0.0214986	-1.60324	0.0439737	-0.905166	0.319068	UP	DOWN	NOT
BIRC5	1.77273	1.1157e-07	-0.234707	0.587057	0.202673	0.676788	UP	NOT	NOT
KPNA2	1.76838	1.59423e-07	-1.23297	0.000402342	-0.511077	0.217004	UP	DOWN	NOT
UBE2S	1.7663	0.0120199	-1.81311	0.00935748	-2.44362	0.000615852	UP	DOWN	DOWN
POLR3G	1.74913	0.000325635	-1.83103	0.000151684	-2.10921	1.46864e-05	UP	DOWN	DOWN
CAP1	1.74348	2.15024e-30	-1.37058	7.9299e-19	-1.38312	3.11973e-19	UP	DOWN	DOWN
UBE2C	1.74123	2.69164e-06	-0.44161	0.305808	-0.00758351	0.994015	UP	NOT	NOT
SSPN	1.72941	0.173556	2.28116	0.0112346	1.23426	0.248208	NOT	UP	NOT
PIF1	1.72893	0.156558	1.23541	0.232143	1.50304	0.150557	NOT	NOT	NOT
ITGB4	1.72477	3.57206e-23	-0.947206	2.37796e-07	-2.49771	7.30923e-48	UP	NOT	DOWN
INSIG1	1.72253	5.46609e-09	-1.87891	2.83154e-10	-0.71142	0.0368158	UP	DOWN	NOT
MKI67	1.72122	1.77583e-10	-0.0504838	0.909763	0.0601642	0.902661	UP	NOT	NOT
FADS1	1.7212	7.46589e-21	-1.06628	1.05674e-08	-0.878621	3.93529e-06	UP	DOWN	NOT
PVR	1.71826	1.34626e-12	-1.017	3.75188e-05	-1.04003	2.78372e-05	UP	DOWN	DOWN
HPRT1	1.71656	6.98282e-08	-0.931361	0.00402241	-0.543031	0.134341	UP	NOT	NOT
ITGA3	1.70015	3.1381e-11	-0.781925	0.00489722	-1.65862	1.28777e-10	UP	NOT	DOWN
TPX2	1.69578	3.21031e-14	0.385588	0.133481	0.253134	0.3863	UP	NOT	NOT
VDAC1	1.69245	4.81718e-16	-1.11248	2.64223e-07	-1.13532	1.50777e-07	UP	DOWN	DOWN
TDRD7	1.69134	0.0411309	-1.32177	0.113561	-0.0369527	0.982183	UP	NOT	NOT
CIT	1.67992	2.97136e-05	0.190871	0.703273	0.20401	0.713345	UP	NOT	NOT
NDC80	1.67651	3.67651e-08	0.365078	0.275428	0.484745	0.147169	UP	NOT	NOT
FZD8	1.66215	0.0388535	-1.21444	0.151056	-1.1108	0.219171	UP	NOT	NOT
LIF	1.6531	0.0697507	-4.16615	6.03925e-06	-2.66063	0.00385464	NOT	DOWN	DOWN
CENPN	1.64818	0.00838886	-0.114692	0.900068	0.286922	0.744297	UP	NOT	NOT
STIL	1.64503	4.63802e-05	-0.84837	0.0417234	-0.0499139	0.944992	UP	NOT	NOT
NOP56	1.63925	4.99627e-12	-1.15139	2.9911e-06	-1.5962	2.81941e-11	UP	DOWN	DOWN
TROAP	1.63515	0.0316102	0.899711	0.189767	0.805843	0.277677	UP	NOT	NOT
TTK	1.63373	0.00242572	0.464434	0.433536	0.691081	0.240402	UP	NOT	NOT
DUSP6	1.63103	1.66556e-05	-0.336563	0.484842	-2.69237	4.87948e-13	UP	NOT	DOWN
GNAI3	1.62141	1.01144e-23	-1.2745	4.43272e-15	-1.2131	8.63736e-14	UP	DOWN	DOWN
MAD2L1	1.61586	0.00477136	-0.217552	0.767116	0.0177855	0.989249	UP	NOT	NOT
PPA1	1.61383	2.5023e-11	-0.86075	0.000673766	-0.543571	0.0498402	UP	NOT	NOT
HMGA1	1.61225	4.43027e-18	-1.2769	2.42114e-11	-2.07977	1.72267e-29	UP	DOWN	DOWN
YWHAQ	1.60964	3.04898e-12	-1.21999	2.64182e-07	-0.875148	0.000409105	UP	DOWN	NOT
AURKB	1.59157	2.5338e-05	0.0708816	0.899014	0.308736	0.522528	UP	NOT	NOT
HMGCR	1.58751	1.30527e-05	-1.3906	0.00020525	-1.1236	0.0040191	UP	DOWN	DOWN
KIF2C	1.56291	6.81692e-05	-0.311279	0.524745	0.0602969	0.932965	UP	NOT	NOT
CDKN3	1.55974	0.000142452	-0.0168369	0.982889	0.243085	0.652498	UP	NOT	NOT
SPC24	1.55575	0.0036232	0.139922	0.846171	0.317442	0.651547	UP	NOT	NOT
ACLY	1.55195	2.97848e-10	-1.12206	1.00332e-05	-0.808738	0.00249836	UP	DOWN	NOT
LAMB3	1.53308	3.35511e-10	-2.69906	1.84224e-29	-2.04151	3.37104e-17	UP	DOWN	DOWN
ATAD2	1.53218	7.95173e-09	-0.285819	0.386661	-0.128821	0.757021	UP	NOT	NOT
DDX39A	1.52403	1.69727e-08	-0.832543	0.00293522	-0.804005	0.00507526	UP	NOT	NOT
SGK1	1.52368	4.4654e-07	0.199546	0.622057	-0.328731	0.410847	UP	NOT	NOT
CD99	1.51421	4.42503e-05	-0.885609	0.0249228	-0.913167	0.0236336	UP	NOT	NOT
ITGB1	1.50613	3.22938e-14	-1.26703	3.81234e-10	-1.03302	5.38315e-07	UP	DOWN	DOWN
PPIA	1.5	2.87757e-18	-1.05909	2.91458e-09	-0.898936	7.22265e-07	UP	DOWN	NOT
KIF11	1.4991	0.000106048	0.440181	0.316667	0.19522	0.725572	UP	NOT	NOT
RAC2	1.49863	5.218e-05	-2.01358	4.11318e-08	-2.14183	5.62114e-09	UP	DOWN	DOWN
GSK3B	1.49007	5.78195e-16	-0.800444	2.18229e-05	-0.853415	6.02572e-06	UP	NOT	NOT
PLEKHG2	1.48952	0.000826643	-0.00420178	0.996874	-0.704145	0.138977	UP	NOT	NOT
AMD1	1.4863	7.20308e-08	-1.32519	2.54666e-06	-0.887572	0.00303987	UP	DOWN	NOT
PFN1	1.48486	0.0135045	-1.87147	0.00202998	-1.00667	0.146755	UP	DOWN	NOT
SCG2	1.47305	0.0736284	-0.20828	0.847766	-1.21512	0.175638	NOT	NOT	NOT
CYB5B	1.47063	1.71703e-07	-0.58459	0.059325	-0.184297	0.65104	UP	NOT	NOT
PSMD14	1.46862	1.47253e-17	-0.770899	1.89092e-05	-0.683461	0.00020505	UP	NOT	NOT
CDK1	1.46547	2.05568e-06	-0.407755	0.253131	0.0661801	0.901725	UP	NOT	NOT
DONSON	1.4653	0.000126742	-0.0887574	0.86678	-0.295312	0.546373	UP	NOT	NOT
PSMD12	1.45499	4.71577e-14	-0.869219	1.58722e-05	-0.57273	0.00788138	UP	NOT	NOT
HSPA5	1.44195	6.18722e-15	-0.778669	8.39791e-05	-0.522009	0.0143051	UP	NOT	NOT
PAICS	1.43885	9.72777e-08	-1.00115	0.00030905	-0.827452	0.00415801	UP	DOWN	NOT
TUBB	1.42514	7.69278e-16	-0.548248	0.00513315	-0.33944	0.121395	UP	NOT	NOT
MTHFD2	1.42291	3.49963e-06	-0.687232	0.0405181	-0.0470465	0.934232	UP	NOT	NOT
CCT2	1.41976	2.93275e-14	-1.15936	1.24537e-09	-1.13679	2.57502e-09	UP	DOWN	DOWN
PXN	1.41936	1.84865e-11	-1.08625	5.36045e-07	-1.18307	4.10316e-08	UP	DOWN	DOWN
SNRPA	1.419	2.53621e-08	0.0822127	0.820761	-0.335937	0.283614	UP	NOT	NOT
ACTR3	1.41608	2.64197e-11	-1.14026	1.32518e-07	-0.84963	0.000150849	UP	DOWN	NOT
FLNB	1.41568	1.51437e-14	-2.22225	2.3004e-34	-2.22831	9.25473e-35	UP	DOWN	DOWN
ETV5	1.41566	0.000760019	0.466053	0.327648	-1.13562	0.00972497	UP	NOT	DOWN
TRIP13	1.39356	0.0169803	-1.28174	0.0331179	-0.60193	0.397115	UP	DOWN	NOT
PBK	1.37992	0.00236627	0.0419076	0.953864	0.432387	0.42202	UP	NOT	NOT
ELOVL5	1.37894	4.05936e-07	-0.930289	0.000928413	-0.210074	0.580521	UP	NOT	NOT
PSMD1	1.36914	1.01242e-17	-0.76858	4.18129e-06	-0.494955	0.00573706	UP	NOT	NOT
PLK4	1.34909	0.0991937	-0.167247	0.875402	-0.55703	0.576396	NOT	NOT	NOT
TRAIP	1.34796	0.325429	0.0610164	0.979013	0.426634	0.809991	NOT	NOT	NOT
SMS	1.34336	1.44747e-11	-1.29375	9.84793e-11	-0.808401	0.000113867	UP	DOWN	NOT
UAP1	1.34265	0.000619616	-1.21508	0.00194745	-0.649009	0.140549	UP	DOWN	NOT
SLC38A2	1.32102	5.08665e-11	-0.831666	9.18635e-05	-1.53621	2.11876e-14	UP	NOT	DOWN
TXNRD1	1.31107	2.83068e-10	-1.33583	2.26803e-10	-0.886065	5.81484e-05	UP	DOWN	NOT
NF2	1.30899	1.4944e-06	-0.233856	0.489523	-0.366404	0.273084	UP	NOT	NOT
NUP205	1.30718	0.00103283	-1.19294	0.00311034	-0.578878	0.216116	UP	DOWN	NOT
SNRPD1	1.30302	9.53999e-11	-0.669928	0.00184259	-0.724105	0.000796726	UP	NOT	NOT
DHX15	1.3021	2.53621e-08	-0.89327	0.000229751	-1.14126	1.62386e-06	UP	NOT	DOWN
SPRY2	1.29696	5.5028e-06	-1.00046	0.000731065	-1.85462	4.78348e-11	UP	DOWN	DOWN
DDX21	1.29659	3.24449e-09	-0.961928	2.69617e-05	-0.921666	7.05365e-05	UP	NOT	NOT
ARHGDIA	1.2956	1.59567e-13	-0.687589	0.00020137	-0.907292	5.10291e-07	UP	NOT	NOT
ANP32E	1.28674	9.40224e-08	-0.658311	0.0112069	-0.448687	0.115971	UP	NOT	NOT
KIF18B	1.28586	0.158478	-1.0992	0.240279	0.736487	0.467829	NOT	NOT	NOT
PSMA1	1.27968	7.17113e-06	-1.39	1.38239e-06	-0.701942	0.0287005	UP	DOWN	NOT
INCENP	1.27759	0.00162647	-0.1091	0.850291	-0.280163	0.613327	UP	NOT	NOT
RAN	1.27623	1.30935e-07	-0.955712	0.000163928	-0.734703	0.00589999	UP	NOT	NOT
EIF4G2	1.26698	1.22984e-09	-0.977507	6.38766e-06	-0.832769	0.000181573	UP	NOT	NOT
CDC45	1.26091	0.00810091	-0.822264	0.107847	-0.737969	0.175939	UP	NOT	NOT
GBP4	1.2598	0.193883	-2.01266	0.0366804	2.51039	0.00683512	NOT	DOWN	UP
MYH9	1.25301	6.12333e-16	-0.658645	6.27701e-05	-0.826027	2.95848e-07	UP	NOT	NOT
DSCC1	1.24794	0.0289993	-0.677742	0.274098	-0.304531	0.692163	UP	NOT	NOT
CCT5	1.24157	4.01044e-13	-0.821889	3.98319e-06	-0.779707	1.55209e-05	UP	NOT	NOT
BYSL	1.23903	0.00137931	-0.398349	0.369486	-0.506022	0.266015	UP	NOT	NOT
NOLC1	1.23883	3.31281e-13	-0.927989	8.34293e-08	-1.17063	6.35576e-12	UP	NOT	DOWN
EPB41L2	1.23761	0.00125504	0.0589968	0.918271	0.116531	0.839617	UP	NOT	NOT
EIF4EBP1	1.23548	0.000116741	-0.706081	0.0391006	-0.712973	0.0426066	UP	NOT	NOT
SLC19A1	1.2248	0.0323863	-0.0546914	0.952272	-0.291692	0.708575	UP	NOT	NOT
FBXO5	1.21976	0.0065609	-0.0242901	0.977222	0.179524	0.782198	UP	NOT	NOT
VBP1	1.21766	2.81178e-05	-0.650384	0.0366378	-0.56621	0.0854584	UP	NOT	NOT
TSC22D1	1.2176	4.28902e-08	-1.32056	3.37599e-09	-1.49004	1.61759e-11	UP	DOWN	DOWN
PHLDA1	1.21209	3.01078e-06	-0.999203	0.000220938	-1.90252	7.71145e-14	UP	NOT	DOWN
SNRPB	1.2094	1.63907e-08	-0.636321	0.00594297	-0.875886	9.73727e-05	UP	NOT	NOT
SRSF2	1.20293	9.8357e-08	-0.970682	3.13116e-05	-0.605093	0.0166038	UP	NOT	NOT
TOP2A	1.19368	1.61787e-08	0.948403	1.0566e-05	0.656496	0.00414749	UP	NOT	NOT
YRDC	1.1898	0.000942759	-1.4049	9.09945e-05	-1.10907	0.00299946	UP	DOWN	DOWN
H2AX	1.1833	0.00150643	-0.307218	0.492845	-0.00571668	0.996516	UP	NOT	NOT
NPM1	1.18229	1.95005e-11	-1.04629	6.79061e-09	-1.11658	4.61361e-10	UP	DOWN	DOWN
RSL1D1	1.18177	4.5703e-10	-1.08305	2.05665e-08	-1.11755	6.54582e-09	UP	DOWN	DOWN
CHEK1	1.17549	0.00405563	-0.0719437	0.904082	-0.451226	0.351523	UP	NOT	NOT
GLO1	1.17501	3.3451e-05	-0.556349	0.0797232	-0.702695	0.0256204	UP	NOT	NOT
MYO1E	1.17304	6.45041e-06	-0.811266	0.00300912	-0.953114	0.00045036	UP	NOT	NOT
ADAMTS1	1.16847	0.4973	-1.50714	0.390601	-1.10801	0.578756	NOT	NOT	NOT
EZH2	1.16002	3.39535e-06	-0.335473	0.239477	-0.288151	0.354442	UP	NOT	NOT
HSPD1	1.15991	1.31958e-14	-0.728547	4.23526e-06	-0.826544	1.37113e-07	UP	NOT	NOT
PTGS2	1.15973	0.0821597	-0.2343	0.7941	-0.375906	0.684084	NOT	NOT	NOT
FKBP5	1.1592	0.0976605	0.0937151	0.92751	0.160027	0.880553	NOT	NOT	NOT
YWHAH	1.15475	1.01541e-06	-0.623613	0.014361	-0.615612	0.0186228	UP	NOT	NOT
SDF2L1	1.15171	0.000125659	0.0572582	0.89966	-0.144288	0.743762	UP	NOT	NOT
PSMB2	1.14556	5.32154e-09	-1.25233	2.13695e-10	-0.578998	0.00776868	UP	DOWN	NOT
CCNA2	1.14546	0.00610041	0.0414459	0.949745	0.513393	0.268574	UP	NOT	NOT
CKS2	1.1439	0.000407388	-0.951059	0.00446159	-0.406742	0.311092	UP	NOT	NOT
CENPF	1.13756	8.44361e-08	0.845505	8.83395e-05	0.80414	0.000242591	UP	NOT	NOT
PITPNB	1.13197	5.66528e-06	-0.899594	0.000491626	-0.502657	0.082688	UP	NOT	NOT
PSMB3	1.13097	0.000414317	-1.13999	0.000496765	-0.318673	0.449623	UP	DOWN	NOT
UCHL5	1.1201	3.06451e-08	-0.689568	0.000915545	-0.545151	0.0127877	UP	NOT	NOT
HELLS	1.11567	0.000139897	0.353519	0.308643	0.259614	0.510811	UP	NOT	NOT
RFC3	1.11146	0.00173292	0.0414739	0.942863	0.0408297	0.951312	UP	NOT	NOT
HSP90B1	1.10675	7.43551e-13	-0.452706	0.00828702	-0.289294	0.130125	UP	NOT	NOT
DUSP4	1.10198	6.32575e-06	-0.759854	0.00347364	-1.41884	5.65456e-09	UP	NOT	DOWN
CSTF2	1.10182	0.000342582	-0.521626	0.123029	-0.704678	0.0348583	UP	NOT	NOT
NOP14	1.0996	1.12262e-05	-0.402519	0.163216	-0.676913	0.0136105	UP	NOT	NOT
SMC4	1.09755	5.02451e-10	-0.514262	0.00765206	-0.268363	0.231932	UP	NOT	NOT
ATP6V1D	1.08928	4.89289e-08	-0.975863	1.08656e-06	-0.846332	3.53415e-05	UP	NOT	NOT
HYOU1	1.08409	2.92272e-07	-0.698728	0.0012938	-0.138781	0.646989	UP	NOT	NOT
LYAR	1.08158	2.16013e-05	-1.06037	4.00586e-05	-1.2736	5.9633e-07	UP	DOWN	DOWN
NCL	1.07422	1.92403e-08	-0.397987	0.0712756	-0.786951	0.000101212	UP	NOT	NOT
FGD6	1.07407	0.00065245	-0.782618	0.0183315	-0.695529	0.0452444	UP	NOT	NOT
PRPS1	1.07218	0.0611571	-0.929402	0.121373	-0.65912	0.325539	NOT	NOT	NOT
SRSF3	1.06352	7.38733e-10	-0.485675	0.0101205	-0.343032	0.0966759	UP	NOT	NOT
UBE2T	1.06228	0.012812	-0.605871	0.189828	0.408311	0.427411	UP	NOT	NOT
IMMT	1.06153	1.28775e-08	-0.131012	0.593917	-0.305686	0.176891	UP	NOT	NOT
FADS2	1.05984	0.164436	-1.03013	0.187392	-1.09246	0.181846	NOT	NOT	NOT
OAS2	1.05982	0.122521	-1.37836	0.0460286	1.23155	0.0790882	NOT	DOWN	NOT
CENPA	1.05801	0.222198	-0.607027	0.517329	0.511009	0.617207	NOT	NOT	NOT
NOP2	1.05765	0.00854043	-0.59591	0.177185	-0.726361	0.104238	UP	NOT	NOT
PRC1	1.05529	0.00769775	-0.310772	0.513649	0.0348172	0.965275	UP	NOT	NOT
SDC3	1.04872	0.110106	-0.179316	0.833828	-0.834044	0.252412	NOT	NOT	NOT
TOMM40	1.04648	0.000360538	-1.08975	0.000240685	-0.931694	0.00241471	UP	DOWN	NOT
AK2	1.0406	6.1317e-06	-0.850256	0.000326911	-0.680497	0.00601433	UP	NOT	NOT
TUBG1	1.04031	0.000517976	-0.536553	0.102627	-0.598283	0.0750629	UP	NOT	NOT
TGFB1	1.04026	0.12103	-0.480858	0.527599	-1.27142	0.0685771	NOT	NOT	NOT
MYBL2	1.03645	0.00256499	0.362209	0.354671	0.938916	0.00620779	UP	NOT	NOT
ABCE1	1.0332	0.000272148	-0.242269	0.492845	-0.42929	0.207904	UP	NOT	NOT
TXNL4A	1.02919	2.9868e-06	-0.619928	0.00725823	-0.525971	0.0301938	UP	NOT	NOT
DNMT1	1.02448	8.74688e-05	-0.248046	0.447309	-0.216122	0.554108	UP	NOT	NOT
PSMD3	1.01896	3.26759e-07	-0.179872	0.482329	-0.348027	0.150355	UP	NOT	NOT
HSPA9	1.01876	4.5899e-11	-0.80009	4.59183e-07	-0.529398	0.00166217	UP	NOT	NOT
ACP1	1.01787	2.08104e-05	-0.731463	0.00337595	-0.646903	0.0126475	UP	NOT	NOT
GOT1	1.01431	0.00139095	-0.670755	0.0460651	-0.168907	0.712476	UP	NOT	NOT
SLC25A3	1.01326	0.00157339	-1.10161	0.000742508	-0.7048	0.048959	UP	DOWN	NOT
PWP1	1.00873	6.60821e-10	-0.695247	3.75031e-05	-0.805625	1.41677e-06	UP	NOT	NOT
LMNB1	1.00588	0.00190349	0.488567	0.160368	0.5155	0.154242	UP	NOT	NOT
ZYX	1.00184	0.00268135	-0.709985	0.0449578	-0.729162	0.0444537	UP	NOT	NOT
SYNCRIP	1.00028	1.66307e-07	-0.477199	0.024438	-0.477514	0.0281319	UP	NOT	NOT
BUB1	0.999259	0.0496753	0.26371	0.665531	0.667671	0.231403	NOT	NOT	NOT
ETF1	0.993159	5.49637e-08	-0.746702	7.44141e-05	-0.685542	0.000361793	NOT	NOT	NOT
HSP90AB1	0.992529	1.94698e-09	-0.476628	0.00906785	-0.910604	8.02993e-08	NOT	NOT	NOT
PPRC1	0.99161	0.00556703	-0.938852	0.0100207	-0.898369	0.016938	NOT	NOT	NOT
MID1	0.987976	0.00912023	-0.0527289	0.928007	0.643167	0.110312	NOT	NOT	NOT
NDUFAF4	0.98339	0.00239755	-0.878861	0.00689452	-0.755907	0.0263384	NOT	NOT	NOT
CCT6A	0.964363	1.02399e-11	-0.596587	7.27169e-05	-0.662355	9.44697e-06	NOT	NOT	NOT
CCNB2	0.957181	0.0568523	0.333546	0.576656	0.677284	0.226399	NOT	NOT	NOT
PSMC4	0.947458	6.26152e-06	-0.907716	1.99876e-05	-0.561779	0.0146455	NOT	NOT	NOT
WDR43	0.934328	0.000738637	-0.177583	0.625876	-0.569744	0.0706118	NOT	NOT	NOT
GLA	0.931602	0.0651654	-1.13133	0.0256214	-0.376999	0.559342	NOT	DOWN	NOT
NOP16	0.925708	1.3744e-05	-1.25428	2.05385e-09	-1.00428	2.44101e-06	NOT	DOWN	DOWN
HMGB2	0.922036	0.0193621	0.0807525	0.890257	-0.189415	0.74154	NOT	NOT	NOT
KIF20B	0.919792	0.001043	-0.0343975	0.941763	0.173204	0.667483	NOT	NOT	NOT
SSB	0.91661	1.17768e-08	-0.689465	3.59278e-05	-0.859105	1.51055e-07	NOT	NOT	NOT
ARPC5L	0.914758	1.45878e-06	-1.034	5.48419e-08	-0.794898	5.32072e-05	NOT	DOWN	NOT
DTYMK	0.904943	0.151754	-0.640704	0.349076	-0.037533	0.976034	NOT	NOT	NOT
EIF4E	0.902045	0.00127144	-0.626698	0.031132	-0.699533	0.0175802	NOT	NOT	NOT
CCT3	0.894605	3.55115e-08	-0.405785	0.0242606	-0.604594	0.00046401	NOT	NOT	NOT
STARD4	0.894456	0.161041	-1.24403	0.0497665	-0.214521	0.810997	NOT	DOWN	NOT
BRCA1	0.889393	0.00344495	0.421973	0.201256	0.180933	0.666808	NOT	NOT	NOT
TACC3	0.881764	0.00295916	0.0634837	0.880941	0.481791	0.136201	NOT	NOT	NOT
HNRNPC	0.878286	3.02399e-07	-0.645895	0.000323708	-0.583667	0.00154575	NOT	NOT	NOT
PSMC6	0.873312	0.00026579	-0.779838	0.00154913	-0.559273	0.0343288	NOT	NOT	NOT
PSMA3	0.872027	0.000479958	-1.02032	4.86646e-05	-0.272435	0.396837	NOT	DOWN	NOT
KIF23	0.872013	0.0321111	0.0990882	0.860591	0.847223	0.0415024	NOT	NOT	NOT
CACYBP	0.871984	0.000800065	-1.02985	8.05644e-05	-0.577409	0.0459935	NOT	DOWN	NOT
PSMD13	0.860939	2.36102e-05	-0.616945	0.00386646	-0.578584	0.00860317	NOT	NOT	NOT
E2F3	0.85905	0.00135904	-0.433432	0.14757	-0.28459	0.402472	NOT	NOT	NOT
AIMP2	0.853959	0.000264304	-0.526122	0.0323095	-0.205582	0.500563	NOT	NOT	NOT
PCNA	0.8499	0.00540757	-0.412067	0.237305	-0.108851	0.821651	NOT	NOT	NOT
PSMC3IP	0.844803	0.177344	-1.12861	0.071134	-0.897782	0.183401	NOT	NOT	NOT
EXOSC9	0.841633	0.0012236	-0.33505	0.25047	-0.339244	0.271457	NOT	NOT	NOT
PA2G4	0.832311	4.39039e-06	-0.688682	0.000260381	-0.75632	5.88477e-05	NOT	NOT	NOT
NUP50	0.83081	0.000557964	-0.565394	0.0271388	-0.656429	0.0105357	NOT	NOT	NOT
MMS22L	0.828923	0.0320083	0.0685887	0.904067	-0.0590916	0.928555	NOT	NOT	NOT
ILF3	0.827666	0.000378059	-0.365528	0.172361	-0.605597	0.0174091	NOT	NOT	NOT
DBF4	0.827129	0.0111151	-0.396118	0.282995	-0.16743	0.719676	NOT	NOT	NOT
SMC2	0.823871	0.00149117	-0.00275497	0.996795	0.0209341	0.970045	NOT	NOT	NOT
BRCA2	0.821714	0.00353114	0.0814226	0.837063	0.242094	0.502403	NOT	NOT	NOT
PSMA4	0.819911	0.000295286	-0.442715	0.0792658	-0.0459457	0.910658	NOT	NOT	NOT
CCT7	0.816647	4.40892e-05	-0.345935	0.129225	-0.477189	0.0324558	NOT	NOT	NOT
PHF5A	0.812242	0.00440437	-0.353223	0.272007	-0.140153	0.732898	NOT	NOT	NOT
POLE4	0.81055	0.0194933	-0.998539	0.00382292	-1.05587	0.00256034	NOT	NOT	DOWN
NEK2	0.810013	0.0587498	0.645109	0.137148	0.770528	0.0781328	NOT	NOT	NOT
FUS	0.805594	0.000266047	-0.620702	0.00792157	-0.6395	0.0071434	NOT	NOT	NOT
VDAC3	0.794553	0.000232937	-0.483999	0.0376792	-0.266894	0.32391	NOT	NOT	NOT
HNRNPA1	0.789449	6.71525e-06	-0.157671	0.482382	-0.566316	0.00265469	NOT	NOT	NOT
TK1	0.78316	0.0981984	0.612888	0.225877	0.91102	0.0637969	NOT	NOT	NOT
SRPK1	0.776557	2.49274e-06	-0.290378	0.118568	-0.377826	0.0405209	NOT	NOT	NOT
IPO7	0.772676	3.10957e-06	-0.478604	0.00658131	-0.529862	0.00277599	NOT	NOT	NOT
HSPE1	0.771294	0.0056524	-0.926925	0.00099889	-0.441404	0.179128	NOT	NOT	NOT
SRM	0.76565	0.024323	-0.432089	0.259193	-0.860085	0.0152613	NOT	NOT	NOT
GINS3	0.759481	0.107825	0.0368104	0.960386	-0.37806	0.508005	NOT	NOT	NOT
EIF3J	0.75399	0.000309707	-0.875874	3.13379e-05	-0.810999	0.000149678	NOT	NOT	NOT
KIF15	0.752357	0.106616	0.812921	0.0667989	0.502746	0.326211	NOT	NOT	NOT
SERBP1	0.743402	3.93805e-06	-0.206156	0.295548	-0.664041	7.64093e-05	NOT	NOT	NOT
NSD2	0.735217	0.00108105	0.42416	0.0768592	0.454096	0.0641633	NOT	NOT	NOT
EIF4A1	0.735176	0.313484	-0.590661	0.457286	-1.39218	0.0567897	NOT	NOT	NOT
PPAN	0.726974	0.125077	0.197979	0.726178	-0.374607	0.511421	NOT	NOT	NOT
CCT4	0.723573	0.0148595	-0.933349	0.00174215	-0.83575	0.00668628	NOT	NOT	NOT
HNRNPA2B1	0.717427	0.00120006	-0.673312	0.00338327	-0.241623	0.397115	NOT	NOT	NOT
CDK2	0.715326	0.00285102	0.0975488	0.761193	-0.191018	0.552288	NOT	NOT	NOT
SNRPB2	0.711956	0.000573913	-1.00609	8.06736e-07	-0.767334	0.000295204	NOT	DOWN	NOT
ILF2	0.70749	0.000103213	-0.209292	0.335399	-0.0643396	0.826078	NOT	NOT	NOT
YWHAE	0.707029	2.40163e-05	-0.615583	0.000391708	-0.539807	0.00261775	NOT	NOT	NOT
PSMA7	0.697379	1.47222e-05	-0.507518	0.00289823	-0.286277	0.13892	NOT	NOT	NOT
GSPT1	0.693387	2.27103e-05	-0.305453	0.0977081	-0.529449	0.00232553	NOT	NOT	NOT
MRTO4	0.688705	0.00370121	-0.389414	0.135217	-0.61493	0.0140647	NOT	NOT	NOT
PSMD8	0.684535	7.64483e-05	-0.663542	0.00016431	-0.677276	0.000133921	NOT	NOT	NOT
H2BC12	0.680156	0.403805	-2.67425	0.00068419	-0.918812	0.291547	NOT	DOWN	NOT
CKS1B	0.665561	0.0843408	-0.343378	0.442011	0.00911318	0.992707	NOT	NOT	NOT
NIP7	0.652056	0.102936	-0.861899	0.0315968	-0.529707	0.243824	NOT	NOT	NOT
PSMD7	0.651458	0.00181148	-0.201046	0.429167	-0.256982	0.324951	NOT	NOT	NOT
EXOSC4	0.648986	0.039547	-0.418989	0.224167	-0.548938	0.111843	NOT	NOT	NOT
EIF4G1	0.648876	1.3596e-05	-0.208531	0.243322	-0.370264	0.0273452	NOT	NOT	NOT
MCM6	0.636135	0.0750891	0.0531822	0.922206	0.170856	0.73246	NOT	NOT	NOT
ATF4	0.632848	0.0184914	-0.596038	0.034424	-0.487115	0.105973	NOT	NOT	NOT
TFDP1	0.63249	0.00695583	-0.439113	0.0791901	-0.34837	0.201504	NOT	NOT	NOT
DKC1	0.62811	0.00134459	-0.077768	0.776241	-0.64862	0.00140443	NOT	NOT	NOT
RRP12	0.622464	0.0327407	-0.0364871	0.935658	-0.464624	0.152621	NOT	NOT	NOT
IPO4	0.6151	0.243637	0.668699	0.189678	0.137104	0.85341	NOT	NOT	NOT
TCP1	0.612133	7.19033e-05	-0.806792	1.22111e-07	-0.713789	4.14672e-06	NOT	NOT	NOT
PES1	0.602609	0.0612379	-0.0629046	0.891224	-0.532984	0.1284	NOT	NOT	NOT
C1QBP	0.589692	0.146878	-1.45993	0.000123371	-0.428374	0.369935	NOT	DOWN	NOT
NCBP1	0.587799	0.095992	-0.317546	0.431481	-0.582775	0.130125	NOT	NOT	NOT
NDUFAB1	0.583846	0.0088417	-0.528177	0.0232596	-0.207702	0.471023	NOT	NOT	NOT
CYC1	0.581503	0.0144449	-0.902273	0.000104724	-0.529444	0.0383203	NOT	NOT	NOT
EIF2S1	0.580287	0.0189645	-0.560672	0.0276227	-0.197231	0.543807	NOT	NOT	NOT
HDGF	0.573664	0.00019237	-0.47146	0.00344413	-0.577476	0.00027843	NOT	NOT	NOT
PTGES3	0.571908	0.00245212	-0.670296	0.000425768	-0.443446	0.0315009	NOT	NOT	NOT
TRA2B	0.547781	0.0448658	-0.70593	0.0103382	-0.629698	0.028259	NOT	NOT	NOT
EIF3D	0.544347	0.00120451	-0.578235	0.00068298	-0.968421	2.50395e-09	NOT	NOT	NOT
HNRNPR	0.541115	0.00500484	0.168732	0.471701	0.0492655	0.878432	NOT	NOT	NOT
SPCS3	0.534029	0.0226937	-0.0894104	0.777259	-0.222475	0.454127	NOT	NOT	NOT
MCM4	0.533931	0.015826	0.368544	0.124493	-0.0527299	0.885507	NOT	NOT	NOT
KIF5B	0.526834	0.000182991	-0.440294	0.00261418	-0.292866	0.0678471	NOT	NOT	NOT
RRM1	0.513977	0.0801648	-0.19349	0.587993	-0.0447338	0.929624	NOT	NOT	NOT
RABEPK	0.50659	0.176161	-0.574017	0.131924	-0.633486	0.105477	NOT	NOT	NOT
SHC1	0.506511	0.0498556	-0.529207	0.0469011	-0.837515	0.00098698	NOT	NOT	NOT
U2AF1	0.498194	0.506623	-0.291197	0.733192	-1.19309	0.105973	NOT	NOT	NOT
RNPS1	0.495667	0.0423217	-0.869608	0.000230186	-0.565854	0.0268086	NOT	NOT	NOT
TCOF1	0.494954	0.177107	-0.544986	0.153897	-0.691909	0.0698225	NOT	NOT	NOT
TYMS	0.492964	0.245276	0.257972	0.599777	0.313894	0.545899	NOT	NOT	NOT
SRPRA	0.491495	0.0950911	-1.12635	4.76098e-05	-0.342792	0.317906	NOT	DOWN	NOT
KPNB1	0.488456	0.00138245	-0.354452	0.0308744	-0.272138	0.126229	NOT	NOT	NOT
H2AZ1	0.482877	0.111068	-0.261973	0.454848	0.200704	0.617895	NOT	NOT	NOT
EIF1AX	0.47836	0.043286	-0.575695	0.0161437	-0.444589	0.0847036	NOT	NOT	NOT
IMP4	0.476876	0.0981392	-0.168761	0.627881	-0.454787	0.148671	NOT	NOT	NOT
WDR74	0.47609	0.106638	-0.320726	0.318258	-0.748985	0.0107406	NOT	NOT	NOT
SRPRB	0.473338	0.1386	-0.603477	0.0608717	-0.15184	0.729927	NOT	NOT	NOT
DDX10	0.465655	0.140995	-0.312807	0.36942	-0.583573	0.0778134	NOT	NOT	NOT
SSBP1	0.464463	0.01944	-0.0764816	0.775365	-0.344493	0.12336	NOT	NOT	NOT
GNL3	0.462893	0.0681674	-0.135302	0.667295	-0.23031	0.463687	NOT	NOT	NOT
CBX3	0.444176	0.00223372	-0.188701	0.266365	-0.363978	0.0207399	NOT	NOT	NOT
PPM1G	0.436661	0.0636631	-0.0458905	0.894982	-0.373767	0.157236	NOT	NOT	NOT
RPS2	0.436537	0.0548084	-0.68477	0.00219247	-0.721894	0.0013342	NOT	NOT	NOT
TBRG4	0.428177	0.0325216	-0.39264	0.0570715	-0.47703	0.0207016	NOT	NOT	NOT
GOT2	0.425513	0.0614145	0.0856902	0.773284	0.0538769	0.882331	NOT	NOT	NOT
USP1	0.421383	0.0901992	-0.194842	0.50817	0.0167561	0.9746	NOT	NOT	NOT
SNRPG	0.421355	0.349496	-1.00768	0.0169326	-0.241998	0.676405	NOT	DOWN	NOT
ERH	0.412353	0.0184787	-0.267131	0.161564	-0.155264	0.489238	NOT	NOT	NOT
HNRNPD	0.412149	0.0111778	-0.131525	0.509947	-0.180634	0.370686	NOT	NOT	NOT
PUS1	0.406792	0.345086	-0.769652	0.0625665	-0.536776	0.242076	NOT	NOT	NOT
NOC4L	0.39076	0.367603	-0.558698	0.193233	-0.32938	0.512761	NOT	NOT	NOT
CANX	0.383576	0.0225148	0.0509377	0.830815	0.0416034	0.881498	NOT	NOT	NOT
DDX18	0.379617	0.034849	-0.399963	0.0306856	-0.515369	0.00467604	NOT	NOT	NOT
MAST3	-1.56804	0.0317624	0.733913	0.393894	0.979152	0.258974	DOWN	NOT	NOT
TCF7L1	-1.68092	0.144108	0.740965	0.595231	0.876953	0.554643	NOT	NOT	NOT
CAMK1D	-1.69239	0.000437631	2.75033	1.63867e-09	2.87833	2.04178e-10	DOWN	UP	UP
NR6A1	-1.77029	1.22631e-08	1.61583	3.35997e-07	1.38311	2.13876e-05	DOWN	UP	UP
COQ8A	-1.87322	3.38389e-06	1.1557	0.00823327	-0.0310984	0.9746	DOWN	UP	NOT
THRB	-1.93315	8.29505e-07	1.0838	0.0121132	0.996315	0.0269444	DOWN	UP	NOT
PDK2	-1.98727	1.31822e-05	2.2892	3.59444e-07	1.85658	7.43837e-05	DOWN	UP	UP
THNSL2	-2.00309	7.79239e-08	2.08435	2.32272e-08	1.64316	2.31994e-05	DOWN	UP	UP
LFNG	-2.04223	8.94536e-05	2.29352	1.106e-05	1.57498	0.00507526	DOWN	UP	UP
IFNG	-2.10082	0.706565	3.41188	0.539016	0	1	NOT	NOT	NOT
FGFR3	-2.20653	7.4986e-09	1.51191	0.000186591	1.49429	0.000261161	DOWN	UP	UP
IDUA	-2.31973	0.000519693	1.0937	0.160183	1.68895	0.0219337	DOWN	NOT	UP
PLAG1	-2.44947	2.6965e-11	1.45446	0.000238242	0.736044	0.110587	DOWN	UP	NOT
SYNPO	-2.48426	0.0287604	0.948843	0.499424	0.547501	0.750559	DOWN	NOT	NOT
SELENOP	-2.48814	3.80938e-06	1.01774	0.106444	0.762348	0.278821	DOWN	NOT	NOT
KRT15	-2.67884	2.26143e-19	3.34882	9.50239e-30	1.80581	6.48804e-09	DOWN	UP	UP
SLC29A3	-2.9509	4.01799e-14	2.019	8.67913e-07	2.09834	3.08544e-07	DOWN	UP	UP
BMPR1B	-3.00839	0.180461	2.66777	0.26644	3.55185	0.128691	NOT	NOT	NOT
GPRC5C	-3.05081	4.14142e-20	1.92883	3.61929e-08	2.13794	6.48616e-10	DOWN	UP	UP
KRT13	-3.66817	2.13162e-37	2.70474	4.04849e-20	3.36316	2.92777e-31	DOWN	UP	UP
ZNF112	-4.23732	0.00251207	4.06834	0.00497098	4.14973	0.00482909	DOWN	UP	UP
KRT4	-9.10305	7.72803e-29	6.85309	3.53998e-16	7.1734	8.35147e-18	DOWN	UP	UP
ATP6V1B1	-9.55624	9.46629e-14	6.94225	2.46823e-07	8.3357	2.40502e-10	DOWN	UP	UP

## Sheet: n = 46 genes
Gene
ARHGAP29	Rho GTPase activating protein 29(ARHGAP29)
CDKN1A	cyclin dependent kinase inhibitor 1A(CDKN1A)
COL17A1	collagen type XVII alpha 1 chain(COL17A1)
CXCL8	C-X-C motif chemokine ligand 8(CXCL8)
DPYSL3	dihydropyrimidinase like 3(DPYSL3)
DUSP4	dual specificity phosphatase 4(DUSP4)
ELL2	elongation factor for RNA polymerase II 2(ELL2)
ETS1	ETS proto-oncogene 1, transcription factor(ETS1)
ETV5	ETS variant transcription factor 5(ETV5)
FGFR3	fibroblast growth factor receptor 3(FGFR3)
FOSL1	FOS like 1, AP-1 transcription factor subunit(FOSL1)
FSCN1	fascin actin-bundling protein 1(FSCN1)
GLIPR1	GLI pathogenesis related 1(GLIPR1)
GPRC5C	G protein-coupled receptor class C group 5 member C(GPRC5C)
HBEGF	heparin binding EGF like growth factor(HBEGF)
IDUA	alpha-L-iduronidase(IDUA)
INHBA	inhibin subunit beta A(INHBA)
ITGA2	integrin subunit alpha 2(ITGA2)
ITGA3	integrin subunit alpha 3(ITGA3)
ITGA5	integrin subunit alpha 5(ITGA5)
ITGB4	integrin subunit beta 4(ITGB4)
KLF6	Kruppel like factor 6(KLF6)
KRT13	keratin 13(KRT13)
KRT4	keratin 4(KRT4)
LAMA3	laminin subunit alpha 3(LAMA3)
LAMB3	laminin subunit beta 3(LAMB3)
LAMC2	laminin subunit gamma 2(LAMC2)
MMP1	matrix metallopeptidase 1(MMP1)
MMP10	matrix metallopeptidase 10(MMP10)
MT2A	metallothionein 2A(MT2A)
MXD1	MAX dimerization protein 1(MXD1)
NME1	nucleoside diphsophate kinase 1
NOLC1	nucleolar and coiled-body phosphoprotein 1(NOLC1)
ODC1	ornithine decarboxylase 1(ODC1)
PDK2	pyruvate dehydrogenase kinase 2(PDK2)
PHLDA1	pleckstrin homology like domain family A member 1(PHLDA1)
PHLDA2	pleckstrin homology like domain family A member 2(PHLDA2)
PLEK2	pleckstrin 2(PLEK2)
PNP	purine nucleoside phosphorylase(PNP)
PTHLH	parathyroid hormone like hormone(PTHLH)
RAC2	Rac family small GTPase 2(RAC2)
SERPINB8	serpin family B member 8(SERPINB8)
SERPINE1	serpin family E member 1(SERPINE1)
SPHK1	sphingosine kinase 1(SPHK1)
SPRY2	sprouty RTK signaling antagonist 2(SPRY2)
TMEM158	transmembrane protein 158(TMEM158)

## Sheet: n = 16 genes_Intersect_scRNAseq
n = 46 genes	brown_module (WGCNA)	shared n = 16 gene	pEMT signature	pEMT overlapping genes
ARHGAP29	ACTB	IL8	CDH13	SERPINE1
CDKN1A	ADAMTS1	FOSL1	EMP3	LAMC2
COL17A1	ADRB2	KLF6	INHBA	ITGA5
CXCL8	ANXA5	COL17A1	ITGA5	LAMA3
DPYSL3	APP	INHBA	LAMA3	INHBA
DUSP4	ARPC4	ITGA3	LAMB3	LAMB3
ELL2	ASNA1	ITGA5	LAMC2
ETS1	ATP1A1	ITGB4	MMP10
ETV5	BDKRB1	LAMA3	MMP2
FGFR3	BPGM	LAMB3	P4HA2
FOSL1	C12orf75	LAMC2	PDPN
FSCN1	C19orf43	MT2A	SERPINE1
GLIPR1	CALR	PLEK2	TGFB1
GPRC5C	CALU	PHLDA1	TNC
HBEGF	CAV2	SERPINE1	Vimentin
IDUA	CD151	SPHK1
INHBA	ACTG1
ITGA2	ACTN1
ITGA3	ADK
ITGA5	ADM
ITGB4	AGTRAP
KLF6	AHNAK2
KRT13	ANPEP
KRT4	ANXA2
LAMA3	ANXA8
LAMB3	ANXA8L1
LAMC2	ANXA8L2
MMP1	AP3S1
MMP10	APLP2
MT2A	APOL1
MXD1	APOL2
NOLC1	ARPC2
ODC1	AVPI1
PDK2	B4GALT1
PHLDA1	C19orf10
PHLDA2	C19orf33
PLEK2	C1orf186
PNP	C3
PTHLH	CALD1
RAC2	CAPN2
SERPINB8	CAPNS2
SERPINE1	CASP4
SPHK1	CAV1
SPRY2	CD59
TMEM158	CD99
	CDCP1
	CDH13
	CDH3
	CLCA2
	CLCF1
	CLDN14
	CLEC2B
	CLTB
	CNDP2
	CNN2
	COL17A1
	COL5A2
	CRIP2
	CST3
	CTGF
	CTSB
	CTSH
	CXCL1
	CXCL14
	CXCL2
	CXCL3
	CYB5R1
	CYBRD1
	DAPK3
	DDIT4
	DFNA5
	DHPS
	DKK3
	DLK2
	DLL1
	DNAJB1
	DNASE2
	DST
	DUSP1
	DYNLT1
	EFEMP1
	EFNA1
	EFNB1
	EHD2
	EIF1
	EIF3H
	ELOF1
	EMP3
	ENO1
	EPAS1
	EPGN
	ERRFI1
	ETS2
	F3
	FARSA
	FBXO2
	FBXW9
	FEZ1
	FHL2
	FKBP5
	FKBP9
	FLNA
	FLNB
	FOSL1
	FSTL3
	FTSJ1
	G0S2
	GADD45GIP1
	GALNT18
	GALNT2
	GCDH
	GEM
	GJB2
	GJB6
	GLT25D1
	GLUL
	GM2A
	GNA15
	GNAI1
	GNG5
	GPSM2
	GSDMC
	GUK1
	HCAR2
	HIF1A
	HLA-E
	HSP90AA1
	HSPA1A
	HSPA1B
	HSPA7
	HTRA1
	ICAM1
	IER2
	IER3
	IGFBP2
	IGFBP3
	IL18
	IL20
	IL8
	ILK
	INHBA
	IRF1
	ITGA3
	ITGA5
	ITGA6
	ITGB1
	ITGB4
	ITGB6
	JUN
	JUNB
	KCTD11
	KLF10
	KLF6
	KRT14
	KRT17
	KYNU
	LAMA3
	LAMB1
	LAMB3
	LAMC2
	LDHA
	LDHB
	LEPREL1
	LGALS3BP
	LGALS7
	LIMA1
	LOC152217
	LOX
	LPXN
	LTBP1
	MAN2B1
	MAP4
	MFAP2
	MFAP5
	MFSD10
	MLF2
	MSLN
	MT1E
	MT1L
	MT1X
	MT2A
	MVP
	MYH9
	MYL12A
	MYL12B
	MYL6
	MYO1E
	NDFIP2
	NDRG1
	NEDD9
	NEFM
	NFKBIA
	NFKBIZ
	NNMT
	NOSIP
	NPNT
	NPTN
	OAT
	OVOL1
	P4HA2
	PALLD
	PAM
	PANX1
	PDLIM1
	PDLIM2
	PDLIM7
	PDPN
	PDZK1IP1
	PFN1
	PGAM1
	PHLDA1
	PHPT1
	PLEK2
	PLIN3
	PLK2
	PLK3
	PML
	POLR2L
	PPIB
	PPIF
	PPP1R15A
	PRDX2
	PRDX5
	PRKCDBP
	PRKCSH
	PRSS23
	PTGFRN
	PTRF
	PXN
	PYGL
	RAB31
	RAB32
	RAD23A
	REXO2
	RHOC
	RIPK2
	RNASEH2A
	RND3
	RNF141
	RSU1
	S100A10
	S100A2
	SAA1
	SEMA3C
	SERINC2
	SERPINB5
	SERPINE1
	SERPING1
	SERTAD1
	SFN
	SLC16A1
	SLC1A4
	SLC2A1
	SLC31A2
	SLC38A2
	SLC39A6
	SLC43A3
	SLCO4A1
	SOD2
	SP100
	SPHK1
	SPINK6
	SPINT2
	SQRDL
	SRI
	STOM
	STX10
	TAGLN2
	TAX1BP3
	TENM2
	TES
	TGFBI
	THBS2
	THSD1
	TIMP3
	TMEM43
	TMSB10
	TNFAIP3
	TNFRSF12A
	TNFRSF21
	TPM2
	TPM4
	TREM2
	TRIB1
	TRMT1
	TSPAN4
	TSPO
	TUBA4A
	TUBB6
	UAP1
	UQCRC1
	VCL
	VIM
	WDR83OS
	WDR91
	XG
	ZFP36
	ZFP36L1
	ZFP36L2
	ZYX

## Sheet: n = 5 genes_OS
Gene	HazadRatio	H.95CI	L.95CI	pvalue
HBEGF	1.15	1	1.31	0.044
ITGA5	1.16	1.03	1.31	0.013
MT2A	1.11	1.01	1.23	0.026
NOLC1	1.29	1.04	1.6	0.023
RAC2	1.21	1.05	1.39	0.007

## Sheet: n = 13 genes_N-status_TCGA
gene	L.95CI	H.95CI	pvalue
ARHGAP29	-0.683	-0.113	0.006
DPYSL3	-0.781	-0.09	0.014
ELL2	0.085	0.468	0.005
ETV5	-0.631	-0.085	0.01
FGFR3	0.156	0.663	0.002
INHBA	-0.891	-0.07	0.022
ITGA5	-0.66	-0.116	0.005
KRT13	0.276	1859	0.008
MXD1	0.045	0.505	0.019
NME1	-0.252	-0.03	0.013
SERPINB8	0.184	0.546	0
SERPINE1	-0.766	-0.055	0.024
TMEM158	-0.553	-0.024	0.033

## Sheet: Intersect_n = 16_n = 13
Gene
INHBA
ITGA5
SERPINE1

[truncated: 2 more sheets: n = 18_inv vs. non-inv, invGRN genes]
